# Supplementary material for: Catalytic innovation underlies independent recruitment of polyketide synthases in cocaine and hyoscyamine biosynthesis
Source: Nat Commun. 2022 Aug 25;13:4994. doi: 10.1038/s41467-022-32776-1 (PMC9411544; doi:10.1038/s41467-022-32776-1)
Supplement: Supplementary file 3 — Source Data [file 41467_2022_32776_MOESM3_ESM.xlsx]

## Sheet: Figure 2a
Figure 2a: LC-MS chromatograms at [ M + Na]+ = 169.0107 of OGA (7) in enzymatic reactions using malonyl-CoA as substrate.
X represents retention time (min); Y represents signal intensity
OGA (7) standard			EnPKS1			EnPKS2			No enzyme
X	Y		X	Y		X	Y		X	Y
0.048	0		0.043	0		0.035	0		0.036	0
0.065	0		0.06	0		0.052	0		0.052	274.69
0.081	0		0.077	0		0.068	0		0.069	0
0.098	0		0.093	0		0.085	0		0.086	0
0.115	0		0.11	0		0.102	0		0.102	0
0.131	0		0.127	0		0.118	0		0.119	0
0.148	0		0.144	0		0.135	0		0.136	0
0.165	0		0.16	0		0.152	0		0.153	0
0.182	0		0.177	0		0.169	0		0.169	0
0.198	0		0.194	0		0.185	0		0.186	0
0.215	0		0.21	0		0.202	0		0.203	0
0.232	0		0.227	0		0.219	0		0.219	0
0.248	0		0.244	0		0.235	0		0.236	0
0.265	0		0.26	0		0.252	0		0.253	0
0.282	0		0.277	0		0.269	0		0.269	0
0.298	0		0.294	0		0.285	0		0.286	260.27
0.315	0		0.31	0		0.302	0		0.303	0
0.332	0		0.327	0		0.319	236.23		0.319	0
0.348	0		0.344	0		0.335	0		0.336	0
0.365	0		0.361	0		0.352	0		0.353	0
0.382	0		0.377	0		0.369	0		0.37	0
0.398	0		0.394	0		0.386	0		0.386	0
0.415	0		0.411	0		0.402	0		0.403	0
0.432	0		0.427	0		0.419	0		0.42	0
0.449	0		0.444	0		0.436	0		0.436	0
0.465	0		0.461	0		0.452	0		0.453	0
0.482	0		0.477	0		0.469	0		0.47	0
0.499	0		0.494	0		0.486	0		0.486	0
0.515	0		0.511	0		0.502	0		0.503	0
0.532	0		0.527	0		0.519	0		0.52	0
0.549	0		0.544	0		0.536	0		0.536	0
0.565	0		0.561	0		0.552	0		0.553	0
0.582	0		0.578	0		0.569	0		0.57	0
0.599	0		0.594	0		0.586	0		0.586	0
0.615	0		0.611	0		0.603	0		0.603	0
0.632	0		0.628	0		0.619	0		0.62	0
0.649	0		0.644	0		0.636	0		0.637	0
0.666	0		0.661	0		0.653	0		0.653	0
0.682	0		0.678	0		0.669	0		0.67	0
0.699	0		0.694	0		0.686	0		0.687	0
0.716	0		0.711	0		0.703	0		0.703	0
0.732	0		0.728	0		0.719	0		0.72	0
0.749	0		0.744	0		0.736	0		0.737	0
0.766	0		0.761	0		0.753	0		0.753	0
0.782	213.56		0.778	0		0.769	0		0.77	0
0.799	0		0.794	0		0.786	0		0.787	0
0.816	0		0.811	0		0.803	0		0.803	0
0.832	0		0.828	0		0.819	0		0.82	0
0.849	0		0.845	0		0.836	0		0.837	0
0.866	0		0.861	0		0.853	0		0.854	0
0.883	0		0.878	0		0.87	0		0.87	0
0.899	0		0.895	0		0.886	0		0.887	0
0.916	0		0.911	0		0.903	0		0.904	0
0.933	0		0.928	0		0.92	0		0.92	0
0.949	0		0.945	0		0.936	0		0.937	0
0.966	0		0.961	0		0.953	0		0.954	0
0.983	0		0.978	0		0.97	0		0.97	0
0.999	0		0.995	0		0.986	0		0.987	0
1.016	0		1.011	0		1.003	0		1.004	0
1.033	0		1.028	0		1.02	0		1.02	0
1.049	0		1.045	0		1.036	0		1.037	0
1.066	0		1.062	0		1.053	0		1.054	0
1.083	0		1.078	0		1.07	298.8		1.071	0
1.099	0		1.095	0		1.087	0		1.087	0
1.116	0		1.112	0		1.103	0		1.104	0
1.133	0		1.128	0		1.12	0		1.121	0
1.15	274.37		1.145	0		1.137	0		1.137	0
1.166	0		1.162	0		1.153	0		1.154	0
1.183	0		1.178	0		1.17	0		1.171	0
1.2	0		1.195	0		1.187	0		1.187	0
1.216	0		1.212	0		1.203	0		1.204	0
1.233	0		1.228	0		1.22	0		1.221	0
1.25	0		1.245	0		1.237	0		1.237	0
1.266	0		1.262	0		1.253	0		1.254	0
1.283	0		1.279	0		1.27	0		1.271	0
1.3	0		1.295	0		1.287	0		1.287	0
1.316	0		1.312	0		1.304	0		1.304	0
1.333	0		1.329	0		1.32	0		1.321	0
1.35	0		1.345	0		1.337	0		1.338	0
1.367	0		1.362	0		1.354	0		1.354	0
1.383	0		1.379	0		1.37	0		1.371	0
1.4	0		1.395	0		1.387	0		1.388	0
1.417	0		1.412	0		1.404	0		1.404	0
1.433	0		1.429	0		1.42	0		1.421	0
1.45	0		1.446	0		1.437	0		1.438	0
1.467	0		1.462	0		1.454	0		1.454	0
1.483	0		1.479	0		1.47	0		1.471	0
1.5	0		1.496	0		1.487	0		1.488	0
1.517	0		1.512	0		1.504	0		1.504	0
1.533	0		1.529	0		1.52	0		1.521	0
1.55	292.52		1.546	0		1.537	0		1.538	0
1.567	0		1.562	0		1.554	0		1.555	0
1.584	0		1.579	0		1.571	0		1.571	0
1.6	0		1.596	0		1.587	0		1.588	0
1.617	0		1.613	0		1.604	0		1.605	0
1.634	0		1.629	0		1.621	0		1.621	0
1.65	0		1.646	0		1.637	0		1.638	0
1.667	0		1.663	0		1.654	0		1.655	0
1.684	0		1.679	0		1.671	0		1.671	0
1.7	0		1.696	0		1.687	0		1.688	0
1.717	0		1.713	0		1.704	0		1.705	0
1.734	0		1.729	0		1.721	0		1.721	0
1.751	0		1.746	0		1.737	0		1.738	0
1.767	0		1.763	0		1.754	0		1.755	0
1.784	0		1.78	0		1.771	0		1.772	0
1.801	0		1.796	0		1.788	0		1.788	0
1.817	0		1.813	0		1.804	0		1.805	257.47
1.834	0		1.83	0		1.821	0		1.822	0
1.851	0		1.846	0		1.838	0		1.838	0
1.867	0		1.863	0		1.854	0		1.855	0
1.884	0		1.88	0		1.871	0		1.872	0
1.901	0		1.896	0		1.888	0		1.888	0
1.918	0		1.913	0		1.904	0		1.905	0
1.934	0		1.93	0		1.921	0		1.922	0
1.951	0		1.947	0		1.938	0		1.938	0
1.968	0		1.963	0		1.954	0		1.955	0
1.984	0		1.98	0		1.971	0		1.972	0
2.001	0		1.997	0		1.988	0		1.988	0
2.018	0		2.013	0		2.005	0		2.005	0
2.034	0		2.03	0		2.021	0		2.022	0
2.051	0		2.047	0		2.038	0		2.039	0
2.068	0		2.064	0		2.055	0		2.055	0
2.085	0		2.08	0		2.071	0		2.072	0
2.101	0		2.097	0		2.088	0		2.089	0
2.118	0		2.114	0		2.105	0		2.105	0
2.135	0		2.13	0		2.121	0		2.122	0
2.151	0		2.147	0		2.138	0		2.139	0
2.168	0		2.164	0		2.155	0		2.155	0
2.185	0		2.18	0		2.171	0		2.172	0
2.201	0		2.197	0		2.188	0		2.189	0
2.218	0		2.214	0		2.205	0		2.205	0
2.235	0		2.231	0		2.221	0		2.222	0
2.252	0		2.247	0		2.238	0		2.239	0
2.268	0		2.264	0		2.255	0		2.256	0
2.285	0		2.281	0		2.272	0		2.272	0
2.302	0		2.297	0		2.288	0		2.289	0
2.318	0		2.314	0		2.305	0		2.306	0
2.335	0		2.331	0		2.322	0		2.322	0
2.352	0		2.347	0		2.338	0		2.339	0
2.369	0		2.364	0		2.355	0		2.356	0
2.385	0		2.381	0		2.372	0		2.372	0
2.402	0		2.398	0		2.388	0		2.389	0
2.419	0		2.414	0		2.405	0		2.406	0
2.435	0		2.431	0		2.422	0		2.422	0
2.452	0		2.448	0		2.438	0		2.439	0
2.469	0		2.464	0		2.455	0		2.456	0
2.485	0		2.481	0		2.472	0		2.473	0
2.502	0		2.498	0		2.489	0		2.489	0
2.519	0		2.514	0		2.505	0		2.506	0
2.536	0		2.531	0		2.522	0		2.523	0
2.552	0		2.548	0		2.539	0		2.539	0
2.569	0		2.565	0		2.555	0		2.556	0
2.586	0		2.581	0		2.572	0		2.573	0
2.602	0		2.598	0		2.589	0		2.589	0
2.619	0		2.615	0		2.605	0		2.606	0
2.636	0		2.631	0		2.622	0		2.623	0
2.652	0		2.648	0		2.639	0		2.639	0
2.669	0		2.665	0		2.655	0		2.656	0
2.686	0		2.682	0		2.672	0		2.673	0
2.703	0		2.698	0		2.689	0		2.689	0
2.719	0		2.715	0		2.706	0		2.706	0
2.736	0		2.732	0		2.722	0		2.723	0
2.753	0		2.748	0		2.739	0		2.74	0
2.769	0		2.765	0		2.756	0		2.756	0
2.786	0		2.782	0		2.772	0		2.773	0
2.803	0		2.798	0		2.789	0		2.79	0
2.819	0		2.815	0		2.806	0		2.806	0
2.836	0		2.832	0		2.822	0		2.823	0
2.853	0		2.849	0		2.839	0		2.84	0
2.87	0		2.865	0		2.856	0		2.856	0
2.886	0		2.882	0		2.872	0		2.873	0
2.903	0		2.899	0		2.889	0		2.89	0
2.92	0		2.915	0		2.906	0		2.906	0
2.936	0		2.932	0		2.922	0		2.923	0
2.953	0		2.949	0		2.939	0		2.94	0
2.97	0		2.965	0		2.956	0		2.957	0
2.986	0		2.982	0		2.973	0		2.973	0
3.003	0		2.999	0		2.989	0		2.99	0
3.02	0		3.016	0		3.006	0		3.007	0
3.037	0		3.032	0		3.023	0		3.023	0
3.053	0		3.049	0		3.039	0		3.04	0
3.07	0		3.066	0		3.056	0		3.057	0
3.087	0		3.082	0		3.073	0		3.073	0
3.103	0		3.099	0		3.089	0		3.09	0
3.12	0		3.116	0		3.106	0		3.107	0
3.137	0		3.132	0		3.123	0		3.123	0
3.154	0		3.149	0		3.139	0		3.14	0
3.17	0		3.166	0		3.156	0		3.157	0
3.187	0		3.183	0		3.173	0		3.174	0
3.204	270.83		3.199	0		3.19	0		3.19	0
3.22	0		3.216	0		3.206	0		3.207	0
3.237	0		3.233	0		3.223	0		3.224	0
3.254	0		3.249	0		3.24	0		3.24	0
3.27	0		3.266	0		3.256	0		3.257	0
3.287	0		3.283	0		3.273	0		3.274	0
3.304	0		3.299	0		3.29	0		3.29	0
3.321	0		3.316	0		3.306	0		3.307	0
3.337	0		3.333	0		3.323	0		3.324	0
3.354	0		3.35	0		3.34	0		3.34	0
3.371	0		3.366	0		3.356	0		3.357	0
3.387	0		3.383	0		3.373	0		3.374	0
3.404	0		3.4	0		3.39	0		3.39	0
3.421	0		3.416	0		3.407	0		3.407	0
3.437	0		3.433	0		3.423	0		3.424	0
3.454	0		3.45	0		3.44	0		3.441	0
3.471	0		3.466	0		3.457	0		3.457	0
3.488	0		3.483	0		3.473	0		3.474	0
3.504	0		3.5	0		3.49	0		3.491	0
3.521	0		3.517	0		3.507	0		3.507	0
3.538	0		3.533	0		3.523	0		3.524	0
3.554	0		3.55	0		3.54	0		3.541	0
3.571	0		3.567	0		3.557	0		3.557	0
3.588	0		3.583	0		3.573	0		3.574	0
3.604	0		3.6	0		3.59	0		3.591	0
3.621	0		3.617	0		3.607	0		3.607	0
3.638	0		3.633	0		3.623	0		3.624	0
3.655	0		3.65	0		3.64	0		3.641	0
3.671	0		3.667	0		3.657	0		3.658	0
3.688	0		3.684	0		3.674	0		3.674	0
3.705	0		3.7	0		3.69	0		3.691	0
3.721	0		3.717	0		3.707	0		3.708	0
3.738	0		3.734	0		3.724	0		3.724	0
3.755	0		3.75	0		3.74	0		3.741	0
3.771	0		3.767	0		3.757	0		3.758	0
3.788	0		3.784	0		3.774	0		3.774	0
3.805	0		3.8	0		3.79	0		3.791	0
3.822	0		3.817	0		3.807	0		3.808	0
3.838	0		3.834	0		3.824	0		3.824	0
3.855	0		3.851	0		3.84	0		3.841	0
3.872	0		3.867	0		3.857	0		3.858	0
3.888	0		3.884	0		3.874	0		3.875	0
3.905	0		3.901	0		3.891	0		3.891	0
3.922	0		3.917	0		3.907	0		3.908	0
3.938	0		3.934	0		3.924	0		3.925	0
3.955	0		3.951	0		3.941	0		3.941	0
3.972	0		3.967	0		3.957	0		3.958	0
3.989	0		3.984	0		3.974	0		3.975	0
4.005	0		4.001	0		3.991	0		3.991	0
4.022	0		4.018	0		4.007	0		4.008	0
4.039	0		4.034	0		4.024	0		4.025	0
4.055	0		4.051	0		4.041	0		4.041	0
4.072	0		4.068	0		4.057	0		4.058	0
4.089	0		4.084	0		4.074	0		4.075	0
4.105	0		4.101	0		4.091	0		4.091	0
4.122	0		4.118	0		4.108	0		4.108	0
4.139	0		4.135	0		4.124	0		4.125	0
4.156	0		4.151	0		4.141	0		4.142	0
4.172	0		4.168	0		4.158	0		4.158	0
4.189	0		4.185	0		4.174	0		4.175	0
4.206	0		4.201	0		4.191	0		4.192	0
4.222	0		4.218	0		4.208	0		4.208	0
4.239	1212.47		4.235	463.22		4.224	403.12		4.225	0
4.256	4086.55		4.251	1404.01		4.241	2030.43		4.242	0
4.272	9323.92		4.268	4934.24		4.258	4505.68		4.258	0
4.289	17454.3		4.285	8535.09		4.274	10089.6		4.275	0
4.306	25959.7		4.302	15523.5		4.291	17416.7		4.292	0
4.323	33684.2		4.318	20018.5		4.308	21632.8		4.308	0
4.339	35625.3		4.335	22028.7		4.324	23681.8		4.325	0
4.356	31586.4		4.352	23128.7		4.341	21160.2		4.342	0
4.373	25975.7		4.368	16952.3		4.358	15368.8		4.359	0
4.389	17810		4.385	12658.8		4.375	11112.3		4.375	0
4.406	12909.5		4.402	8532.04		4.391	7331.27		4.392	0
4.423	9457.33		4.418	6478.56		4.408	4620.01		4.409	0
4.44	6816.88		4.435	4653.23		4.425	3848.88		4.425	0
4.456	4699.72		4.452	2589.69		4.441	2465.89		4.442	0
4.473	2560.97		4.469	1708		4.458	1375.15		4.459	0
4.49	2294.44		4.485	1486.05		4.475	1154.22		4.475	0
4.506	1774.82		4.502	1110.34		4.491	1668.24		4.492	0
4.523	1110.29		4.519	1220.61		4.508	794.5		4.509	0
4.54	858.87		4.535	0		4.525	0		4.525	0
4.556	0		4.552	548.49		4.541	358.45		4.542	0
4.573	901.93		4.569	361.86		4.558	0		4.559	0
4.59	0		4.585	0		4.575	0		4.576	0
4.607	371.02		4.602	0		4.592	0		4.592	0
4.623	428.04		4.619	328.9		4.608	0		4.609	0
4.64	0		4.636	0		4.625	329.63		4.626	0
4.657	0		4.652	265.01		4.642	0		4.642	0
4.673	290.24		4.669	0		4.658	0		4.659	0
4.69	0		4.686	0		4.675	0		4.676	0
4.707	0		4.702	0		4.692	0		4.692	0
4.723	0		4.719	0		4.708	0		4.709	0
4.74	0		4.736	0		4.725	0		4.726	0
4.757	0		4.752	0		4.742	0		4.742	0
4.774	0		4.769	0		4.758	0		4.759	0
4.79	0		4.786	317.08		4.775	0		4.776	0
4.807	0		4.803	0		4.792	0		4.792	0
4.824	0		4.819	0		4.809	0		4.809	0
4.84	0		4.836	0		4.825	0		4.826	0
4.857	0		4.853	0		4.842	0		4.843	0
4.874	0		4.869	0		4.859	0		4.859	0
4.89	0		4.886	0		4.875	226.31		4.876	0
4.907	0		4.903	267.48		4.892	0		4.893	0
4.924	0		4.92	0		4.909	0		4.909	0
4.941	0		4.936	0		4.925	0		4.926	0
4.957	0		4.953	0		4.942	0		4.943	0
4.974	0		4.97	0		4.959	0		4.959	0
4.991	0		4.986	0		4.975	0		4.976	0
5.007	0		5.003	0		4.992	0		4.993	0
5.024	0		5.02	0		5.009	0		5.009	0
5.041	0		5.036	0		5.025	0		5.026	0
5.057	0		5.053	0		5.042	0		5.043	0
5.074	0		5.07	0		5.059	216.45		5.06	0
5.091	0		5.087	0		5.076	0		5.076	0
5.108	0		5.103	0		5.092	0		5.093	0
5.124	0		5.12	0		5.109	0		5.11	0
5.141	0		5.137	0		5.126	0		5.126	0
5.158	0		5.153	0		5.142	0		5.143	0
5.174	0		5.17	0		5.159	0		5.16	0
5.191	0		5.187	0		5.176	0		5.176	0
5.208	0		5.203	0		5.192	0		5.193	0
5.224	0		5.22	0		5.209	0		5.21	0
5.241	0		5.237	0		5.226	0		5.226	0
5.258	0		5.254	0		5.242	0		5.243	0
5.275	0		5.27	0		5.259	0		5.26	0
5.291	0		5.287	0		5.276	0		5.277	0
5.308	0		5.304	0		5.293	0		5.293	0
5.325	0		5.32	0		5.309	0		5.31	0
5.341	204.34		5.337	0		5.326	0		5.327	0
5.358	0		5.354	0		5.343	0		5.343	0
5.375	0		5.37	0		5.359	0		5.36	0
5.391	0		5.387	0		5.376	0		5.377	0
5.408	0		5.404	0		5.393	0		5.393	0
5.425	0		5.421	0		5.409	0		5.41	0
5.442	0		5.437	0		5.426	0		5.427	0
5.458	0		5.454	0		5.443	0		5.443	0
5.475	0		5.471	0		5.459	0		5.46	0
5.492	0		5.487	0		5.476	0		5.477	0
5.508	0		5.504	0		5.493	0		5.493	0
5.525	0		5.521	0		5.51	0		5.51	0
5.542	0		5.537	0		5.526	0		5.527	0
5.558	0		5.554	0		5.543	0		5.544	0
5.575	0		5.571	0		5.56	0		5.56	0
5.592	0		5.588	0		5.576	0		5.577	0
5.609	0		5.604	0		5.593	0		5.594	0
5.625	0		5.621	0		5.61	0		5.61	0
5.642	0		5.638	0		5.626	0		5.627	0
5.659	0		5.654	0		5.643	0		5.644	0
5.675	0		5.671	0		5.66	0		5.66	0
5.692	0		5.688	0		5.676	0		5.677	0
5.709	0		5.704	0		5.693	0		5.694	0
5.725	0		5.721	0		5.71	0		5.71	0
5.742	0		5.738	0		5.726	0		5.727	0
5.759	0		5.755	0		5.743	0		5.744	0
5.776	0		5.771	0		5.76	0		5.761	0
5.792	0		5.788	0		5.777	0		5.777	0
5.809	0		5.805	0		5.793	0		5.794	0
5.826	0		5.821	0		5.81	0		5.811	0
5.842	0		5.838	0		5.827	0		5.827	0
5.859	0		5.855	0		5.843	0		5.844	0
5.876	0		5.871	0		5.86	0		5.861	0
5.893	0		5.888	0		5.877	0		5.877	0
5.909	0		5.905	0		5.893	0		5.894	0
5.926	0		5.922	0		5.91	0		5.911	0
5.943	0		5.938	0		5.927	0		5.927	0
5.959	0		5.955	0		5.943	0		5.944	0
5.976	0		5.972	0		5.96	0		5.961	0
5.993	0		5.988	0		5.977	0		5.978	0
6.009	0		6.005	209.44		5.994	0		5.994	0
6.026	0		6.022	0		6.01	0		6.011	0
6.043	0		6.038	0		6.027	0		6.028	0
6.06	0		6.055	0		6.044	0		6.044	0
6.076	0		6.072	0		6.06	0		6.061	0
6.093	0		6.089	0		6.077	0		6.078	0
6.11	0		6.105	0		6.094	0		6.094	0
6.126	0		6.122	0		6.11	0		6.111	0
6.143	0		6.139	0		6.127	0		6.128	0
6.16	0		6.155	0		6.144	0		6.144	0
6.176	0		6.172	0		6.16	0		6.161	0
6.193	0		6.189	0		6.177	0		6.178	0
6.21	0		6.206	0		6.194	0		6.194	0
6.227	0		6.222	0		6.211	0		6.211	0
6.243	0		6.239	0		6.227	0		6.228	0
6.26	0		6.256	0		6.244	0		6.245	0
6.277	0		6.272	303.72		6.261	0		6.261	0
6.293	0		6.289	0		6.277	0		6.278	0
6.31	0		6.306	0		6.294	0		6.295	0
6.327	0		6.322	0		6.311	0		6.311	0
6.343	0		6.339	0		6.327	0		6.328	0
6.36	0		6.356	0		6.344	0		6.345	0
6.377	0		6.373	0		6.361	0		6.361	0
6.394	0		6.389	0		6.377	0		6.378	0
6.41	0		6.406	0		6.394	0		6.395	0
6.427	0		6.423	0		6.411	0		6.411	0
6.444	0		6.439	0		6.427	0		6.428	0
6.46	0		6.456	0		6.444	0		6.445	0
6.477	0		6.473	0		6.461	0		6.462	0
6.494	0		6.489	0		6.478	0		6.478	0
6.51	0		6.506	0		6.494	0		6.495	0
6.527	0		6.523	0		6.511	0		6.512	0
6.544	0		6.54	0		6.528	0		6.528	248.1
6.561	0		6.556	0		6.544	0		6.545	0
6.577	0		6.573	0		6.561	0		6.562	0
6.594	0		6.59	0		6.578	0		6.578	0
6.611	0		6.606	0		6.594	0		6.595	0
6.627	0		6.623	0		6.611	0		6.612	0
6.644	0		6.64	0		6.628	0		6.628	0
6.661	0		6.656	0		6.644	0		6.645	0
6.678	0		6.673	0		6.661	0		6.662	0
6.694	0		6.69	0		6.678	0		6.679	0
6.711	0		6.707	0		6.695	0		6.695	0
6.728	0		6.723	0		6.711	0		6.712	0
6.744	0		6.74	0		6.728	0		6.729	0
6.761	0		6.757	0		6.745	0		6.745	0
6.778	0		6.773	0		6.761	0		6.762	0
6.794	0		6.79	0		6.778	0		6.779	0
6.811	0		6.807	0		6.795	0		6.795	0
6.828	0		6.823	303.14		6.811	0		6.812	0
6.845	0		6.84	0		6.828	0		6.829	0
6.861	0		6.857	0		6.845	0		6.845	0
6.878	0		6.874	0		6.861	0		6.862	0
6.895	0		6.89	0		6.878	0		6.879	0
6.911	0		6.907	0		6.895	0		6.895	0
6.928	0		6.924	0		6.912	0		6.912	0
6.945	0		6.94	0		6.928	0		6.929	0
6.961	0		6.957	0		6.945	0		6.946	0
6.978	0		6.974	0		6.962	0		6.962	0
6.995	0		6.99	0		6.978	0		6.979	0
7.012	0		7.007	0		6.995	0		6.996	0
7.028	0		7.024	0		7.012	0		7.012	0
7.045	0		7.041	0		7.028	0		7.029	0
7.062	0		7.057	0		7.045	0		7.046	0
7.078	0		7.074	0		7.062	0		7.062	0
7.095	0		7.091	0		7.078	0		7.079	0
7.112	0		7.107	0		7.095	0		7.096	0
7.128	0		7.124	0		7.112	0		7.112	0
7.145	0		7.141	0		7.128	0		7.129	0
7.162	0		7.157	0		7.145	0		7.146	0
7.179	0		7.174	0		7.162	0		7.163	0
7.195	0		7.191	0		7.179	0		7.179	0
7.212	0		7.208	0		7.195	0		7.196	0
7.229	0		7.224	0		7.212	0		7.213	0
7.245	0		7.241	0		7.229	0		7.229	0
7.262	0		7.258	0		7.245	0		7.246	0
7.279	0		7.274	0		7.262	0		7.263	0
7.295	0		7.291	0		7.279	0		7.279	0
7.312	0		7.308	0		7.295	0		7.296	0
7.329	0		7.324	0		7.312	0		7.313	0
7.346	0		7.341	0		7.329	0		7.329	0
7.362	0		7.358	0		7.345	0		7.346	0
7.379	0		7.375	0		7.362	0		7.363	0
7.396	0		7.391	0		7.379	0		7.38	0
7.412	0		7.408	0		7.396	0		7.396	0
7.429	0		7.425	0		7.412	0		7.413	0
7.446	0		7.441	0		7.429	0		7.43	0
7.462	0		7.458	0		7.446	0		7.446	0
7.479	0		7.475	0		7.462	0		7.463	0
7.496	0		7.491	0		7.479	0		7.48	0
7.513	0		7.508	0		7.496	0		7.496	0
7.529	0		7.525	0		7.512	0		7.513	0
7.546	0		7.542	0		7.529	0		7.53	0
7.563	0		7.558	0		7.546	0		7.546	0
7.579	0		7.575	0		7.562	0		7.563	0
7.596	0		7.592	0		7.579	0		7.58	0
7.613	0		7.608	0		7.596	0		7.596	0
7.629	0		7.625	0		7.613	0		7.613	0
7.646	0		7.642	0		7.629	0		7.63	0
7.663	0		7.659	0		7.646	0		7.647	0
7.68	0		7.675	0		7.663	0		7.663	0
7.696	0		7.692	0		7.679	0		7.68	0
7.713	0		7.709	245.26		7.696	0		7.697	0
7.73	0		7.725	0		7.713	0		7.713	0
7.746	0		7.742	0		7.729	0		7.73	0
7.763	0		7.759	0		7.746	0		7.747	0
7.78	0		7.775	0		7.763	0		7.763	0
7.796	0		7.792	0		7.779	0		7.78	0
7.813	0		7.809	0		7.796	0		7.797	0
7.83	0		7.826	0		7.813	0		7.813	0
7.847	0		7.842	0		7.829	0		7.83	0
7.863	0		7.859	0		7.846	0		7.847	0
7.88	0		7.876	0		7.863	0		7.864	0
7.897	0		7.892	0		7.88	0		7.88	0
7.913	0		7.909	0		7.896	0		7.897	0
7.93	0		7.926	0		7.913	0		7.914	0
7.947	0		7.942	0		7.93	0		7.93	0
7.964	0		7.959	0		7.946	0		7.947	0
7.98	0		7.976	0		7.963	0		7.964	0
7.997	0		7.993	0		7.98	0		7.98	0
8.014	0		8.009	0		7.996	0		7.997	0
8.03	0		8.026	0		8.013	0		8.014	0
8.047	0		8.043	0		8.03	0		8.03	0
8.064	0		8.059	0		8.046	0		8.047	0
8.08	0		8.076	0		8.063	0		8.064	0
8.097	0		8.093	0		8.08	0		8.081	0
8.114	0		8.109	0		8.097	260.05		8.097	0
8.131	0		8.126	0		8.113	0		8.114	0
8.147	0		8.143	0		8.13	0		8.131	0
8.164	0		8.16	0		8.147	0		8.147	0
8.181	0		8.176	0		8.163	0		8.164	0
8.197	0		8.193	0		8.18	0		8.181	0
8.214	0		8.21	0		8.197	0		8.197	0
8.231	0		8.226	0		8.213	0		8.214	0
8.247	0		8.243	0		8.23	0		8.231	0
8.264	0		8.26	0		8.247	0		8.247	0
8.281	0		8.276	0		8.263	0		8.264	0
8.298	0		8.293	0		8.28	0		8.281	0
8.314	0		8.31	0		8.297	0		8.297	0
8.331	0		8.327	0		8.314	0		8.314	0
8.348	0		8.343	0		8.33	0		8.331	0
8.364	0		8.36	0		8.347	0		8.348	0
8.381	0		8.377	0		8.364	0		8.364	0
8.398	0		8.393	0		8.38	0		8.381	0
8.414	0		8.41	0		8.397	0		8.398	0
8.431	0		8.427	0		8.414	0		8.414	0
8.448	0		8.444	0		8.43	0		8.431	0
8.465	0		8.46	0		8.447	0		8.448	0
8.481	0		8.477	0		8.464	0		8.464	0
8.498	0		8.494	0		8.48	0		8.481	0
8.515	0		8.51	0		8.497	0		8.498	0
8.531	0		8.527	0		8.514	0		8.514	0
8.548	0		8.544	0		8.53	0		8.531	0
8.565	0		8.56	0		8.547	0		8.548	0
8.581	0		8.577	0		8.564	0		8.565	0
8.598	0		8.594	0		8.581	0		8.581	0
8.615	0		8.611	0		8.597	0		8.598	0
8.632	0		8.627	0		8.614	0		8.615	0
8.648	0		8.644	0		8.631	0		8.631	0
8.665	0		8.661	0		8.647	0		8.648	0
8.682	0		8.677	0		8.664	0		8.665	0
8.698	0		8.694	0		8.681	0		8.681	0
8.715	0		8.711	0		8.697	0		8.698	0
8.732	0		8.727	0		8.714	0		8.715	0
8.749	0		8.744	0		8.731	0		8.731	0
8.765	0		8.761	0		8.747	0		8.748	0
8.782	0		8.778	0		8.764	0		8.765	0
8.799	0		8.794	232.99		8.781	0		8.782	0
8.815	0		8.811	0		8.798	0		8.798	0
8.832	0		8.828	0		8.814	0		8.815	0
8.849	0		8.844	0		8.831	0		8.832	0
8.865	0		8.861	0		8.848	0		8.848	0
8.882	0		8.878	0		8.864	0		8.865	0
8.899	0		8.894	0		8.881	0		8.882	0
8.916	0		8.911	0		8.898	0		8.898	0
8.932	0		8.928	0		8.914	0		8.915	0
8.949	0		8.945	0		8.931	0		8.932	0
8.966	0		8.961	0		8.948	0		8.948	0
8.982	0		8.978	0		8.964	0		8.965	0
8.999	0		8.995	0		8.981	0		8.982	0
9.016	0		9.011	0		8.998	0		8.998	0
9.032	0		9.028	0		9.015	0		9.015	0
9.049	0		9.045	0		9.031	0		9.032	0
9.066	0		9.061	0		9.048	0		9.049	0
9.083	0		9.078	0		9.065	0		9.065	0
9.099	0		9.095	298.13		9.081	0		9.082	0
9.116	0		9.112	0		9.098	0		9.099	0
9.133	0		9.128	0		9.115	0		9.115	0
9.149	0		9.145	0		9.131	0		9.132	0
9.166	0		9.162	0		9.148	0		9.149	0
9.183	0		9.178	0		9.165	0		9.165	0
9.199	0		9.195	0		9.181	0		9.182	0
9.216	0		9.212	0		9.198	0		9.199	0
9.233	0		9.228	0		9.215	0		9.215	0
9.25	0		9.245	0		9.231	0		9.232	0
9.266	0		9.262	0		9.248	0		9.249	0
9.283	0		9.279	0		9.265	0		9.266	0
9.3	0		9.295	0		9.282	0		9.282	0
9.316	0		9.312	0		9.298	0		9.299	0
9.333	0		9.329	0		9.315	0		9.316	0
9.35	0		9.345	0		9.332	0		9.332	0
9.366	0		9.362	0		9.348	0		9.349	0
9.383	0		9.379	0		9.365	0		9.366	0
9.4	0		9.395	0		9.382	0		9.382	0
9.417	0		9.412	0		9.398	0		9.399	0
9.433	0		9.429	0		9.415	0		9.416	0
9.45	0		9.446	0		9.432	0		9.432	0
9.467	0		9.462	0		9.448	0		9.449	0
9.483	0		9.479	0		9.465	0		9.466	0
9.5	0		9.496	0		9.482	0		9.483	0
9.517	0		9.512	0		9.499	0		9.499	0
9.533	0		9.529	0		9.515	0		9.516	0
9.55	0		9.546	0		9.532	0		9.533	0
9.567	0		9.562	0		9.549	0		9.549	0
9.584	0		9.579	0		9.565	0		9.566	0
9.6	0		9.596	0		9.582	261.01		9.583	0
9.617	0		9.613	0		9.599	0		9.599	0
9.634	0		9.629	0		9.615	0		9.616	0
9.65	0		9.646	0		9.632	0		9.633	0
9.667	0		9.663	0		9.649	0		9.649	0
9.684	0		9.679	0		9.665	0		9.666	0
9.7	0		9.696	0		9.682	0		9.683	0
9.717	0		9.713	0		9.699	0		9.699	0
9.734	0		9.73	0		9.716	0		9.716	0
9.751	0		9.746	0		9.732	0		9.733	0
9.767	0		9.763	0		9.749	0		9.75	0
9.784	0		9.78	0		9.766	0		9.766	0
9.801	0		9.796	0		9.782	0		9.783	0
9.817	0		9.813	0		9.799	0		9.8	0
9.834	0		9.83	0		9.816	0		9.816	0
9.851	0		9.846	0		9.832	0		9.833	0
9.867	0		9.863	0		9.849	0		9.85	0
9.884	0		9.88	0		9.866	0		9.866	0
9.901	0		9.897	0		9.882	0		9.883	0
9.918	0		9.913	0		9.899	0		9.9	0
9.934	0		9.93	0		9.916	0		9.916	0
9.951	0		9.947	0		9.932	0		9.933	0
9.968	0		9.963	0		9.949	0		9.95	0
9.984	0		9.98	0		9.966	0		9.967	0
10.001	0		9.997	0		9.983	0		9.983	0
10.035	0		10.03	283.45		9.999	0		10	0
						10.033	0		10.033	0

## Sheet: Figure 2b
Figure 2b: LC-MS chromatograms at [M + H]+ = 186 of 4-(1-methyl-2-pyrrolidinyl)-3-oxobutanoic acid (6) in enzymatic reactions using malonyl-CoA and N-methyl-Δ1-pyrrolinium (5) as substrates.
X represents retention time (min); Y represents signal intensity
4-(1-methyl-2-pyrrolidinyl)-3- oxobutanoic acid (6) standard			EnPKS1			EnPKS2			No enzyme
X	Y		X	Y		X	Y		X	Y
0.05	0		0.04	0		0.05	0		0.04	0
0.07	0		0.06	248.38		0.06	0		0.05	0
0.08	0		0.08	0		0.08	0		0.07	0
0.1	273.99		0.09	0		0.1	0		0.09	0
0.12	0		0.11	0		0.11	0		0.1	0
0.13	0		0.13	0		0.13	0		0.12	0
0.15	0		0.14	0		0.15	0		0.14	0
0.17	42.59		0.16	1.72		0.16	0		0.15	0
0.18	41.04		0.18	3.12		0.18	0		0.17	0
0.2	34.81		0.19	7.91		0.2	0		0.19	0
0.22	24.5		0.21	17.19		0.21	0		0.2	0
0.23	13.94		0.23	29.93		0.23	0		0.22	0
0.25	6.41		0.24	41.74		0.25	0		0.24	0
0.27	2.36		0.26	46.64		0.26	0		0.25	0
0.28	0.7		0.28	41.74		0.28	0		0.27	0
0.3	0.17		0.29	29.93		0.3	0		0.29	0
0.32	0		0.31	17.19		0.31	0		0.3	0
0.33	0.35		0.33	7.91		0.33	0		0.32	0
0.35	1.47		0.34	2.91		0.35	0		0.34	0
0.37	4.99		0.36	0.86		0.36	0		0.35	0.19
0.38	13.71		0.38	0.2		0.38	0		0.37	0.82
0.4	30.13		0.39	0		0.4	0		0.39	2.78
0.42	53.63		0.41	0		0.41	0		0.4	7.54
0.43	77.96		0.43	0		0.43	0		0.42	16.39
0.45	93.96		0.44	0		0.45	0		0.44	28.53
0.47	96.04		0.46	0		0.46	0		0.45	39.79
0.48	85.52		0.48	0		0.48	0		0.47	44.46
0.5	67.73		0.49	0		0.5	0		0.49	39.79
0.52	47.82		0.51	0		0.51	0		0.5	28.53
0.53	29.57		0.53	0		0.53	0		0.52	16.39
0.55	15.59		0.54	0		0.55	0		0.54	7.54
0.57	6.84		0.56	0		0.56	0		0.55	2.78
0.58	2.39		0.58	0		0.58	0		0.57	0.82
0.6	0.71		0.59	0		0.6	0		0.59	0.19
0.62	0.17		0.61	0		0.61	0		0.6	0
0.63	0		0.63	0		0.63	0		0.62	0
0.65	0		0.64	0		0.65	0		0.64	0
0.67	0		0.66	0		0.66	0		0.65	0
0.68	0		0.68	0		0.68	0		0.67	0
0.7	0		0.69	0		0.7	0		0.69	0
0.72	0		0.71	0		0.71	0		0.7	0
0.73	0		0.73	0		0.73	0		0.72	0
0.75	0		0.74	0		0.75	0		0.74	0
0.77	0		0.76	0		0.76	0		0.75	0
0.78	0		0.78	0		0.78	0		0.77	0
0.8	0		0.79	0		0.8	0		0.79	0
0.82	0		0.81	0		0.81	0		0.8	0
0.83	0		0.83	0		0.83	0		0.82	0
0.85	0		0.84	0		0.85	0		0.84	0
0.87	0.18		0.86	0		0.86	0		0.85	0
0.88	0.77		0.88	0		0.88	0		0.87	0
0.9	2.6		0.89	0		0.9	0		0.89	0
0.92	7.05		0.91	0		0.91	0		0.9	0.19
0.93	15.32		0.93	0		0.93	0		0.92	0.78
0.95	26.67		0.94	0		0.95	0		0.94	2.65
0.97	37.2		0.96	0		0.96	0		0.95	7.19
0.98	41.56		0.98	0		0.98	0		0.97	15.64
1	37.2		0.99	0		1	0		0.99	27.23
1.02	26.67		1.01	0		1.01	0		1	37.97
1.03	15.32		1.03	0		1.03	0		1.02	42.43
1.05	7.05		1.04	0		1.05	0		1.04	37.97
1.07	2.6		1.06	0		1.06	0		1.05	27.23
1.08	0.77		1.08	0		1.08	0		1.07	15.64
1.1	0.18		1.09	0		1.1	0		1.09	7.19
1.12	0		1.11	0		1.11	0		1.1	2.65
1.13	0		1.13	0		1.13	0		1.12	0.78
1.15	0		1.14	0		1.15	0		1.14	0.19
1.17	0		1.16	0		1.16	0		1.15	0
1.18	0		1.18	0		1.18	0		1.17	0
1.2	0		1.19	0		1.2	0.18		1.19	0
1.22	0		1.21	0		1.21	0.76		1.2	0
1.23	0		1.23	0		1.23	2.59		1.22	0.35
1.25	0		1.24	0		1.25	7.02		1.24	1.5
1.27	0		1.26	0		1.26	15.25		1.25	5.08
1.28	0		1.28	0		1.28	26.56		1.27	13.78
1.3	0		1.29	0		1.3	37.04		1.29	29.95
1.32	0		1.31	0		1.31	41.39		1.3	52.15
1.33	0		1.33	0		1.33	37.04		1.32	72.74
1.35	0		1.34	0		1.35	26.56		1.34	81.27
1.37	0		1.36	0		1.36	15.25		1.35	72.74
1.38	0		1.38	0		1.38	7.02		1.37	52.15
1.4	0		1.39	0		1.4	2.59		1.39	29.95
1.42	0		1.41	0		1.41	0.76		1.4	13.78
1.43	0		1.43	0		1.43	0.18		1.42	5.08
1.45	0		1.44	0		1.45	0		1.44	1.5
1.47	0		1.46	0		1.46	0		1.45	0.35
1.48	0		1.48	0		1.48	0		1.47	0
1.5	0		1.49	0		1.5	0		1.49	0
1.52	0		1.51	0		1.51	0		1.5	0
1.53	0		1.53	0		1.53	0		1.52	0
1.55	0		1.54	0		1.55	0		1.54	0
1.57	0		1.56	0		1.56	0		1.55	0
1.58	0		1.58	0		1.58	0		1.57	0
1.6	0		1.59	0		1.6	0		1.59	0
1.62	0		1.61	0		1.61	0		1.6	0
1.63	0		1.63	0		1.63	0		1.62	0.18
1.65	0		1.64	0		1.65	0		1.64	0.76
1.67	0		1.66	0		1.66	0		1.65	2.58
1.68	0		1.68	0		1.68	0		1.67	6.99
1.7	0		1.69	0		1.7	0		1.69	15.2
1.72	0		1.71	0		1.71	0		1.7	26.46
1.73	0		1.73	0		1.73	0		1.72	36.91
1.75	0		1.74	0		1.75	0		1.74	41.24
1.77	0		1.76	0		1.76	0		1.75	36.91
1.78	0		1.78	0		1.78	0		1.77	26.46
1.8	0.17		1.79	0.17		1.8	0		1.79	15.2
1.82	1.25		1.81	0.94		1.81	0.49		1.8	7.18
1.83	4.96		1.83	4.32		1.83	2.63		1.82	3.85
1.85	15.38		1.84	14.57		1.85	10.06		1.84	5.79
1.87	39.16		1.86	40.44		1.86	30.36		1.85	16.12
1.88	82		1.88	94.65		1.88	74.94		1.87	41.59
1.9	141.69		1.89	188.29		1.9	153.19		1.89	89.92
1.92	205.17		1.91	320.18		1.92	261.84		1.9	164.04
1.93	254.61		1.93	468.12		1.93	378.51		1.92	256.82
1.95	280.58		1.94	593.08		1.95	470.37		1.94	352.75
1.97	287.11		1.96	659.58		1.97	514.66		1.95	435.01
1.98	282.18		1.98	656.98		1.98	513.76		1.97	491.13
2	268.88		1.99	603.16		2	490.93		1.99	514.29
2.02	247.27		2.01	529.68		2.02	471.04		2.01	502.96
2.03	222.21		2.03	462.62		2.03	465.9		2.02	462.23
2.05	202.85		2.04	413.78		2.05	472.96		2.04	404.18
2.07	196.3		2.06	384.06		2.07	482.68		2.06	345.56
2.08	201.19		2.08	370.85		2.08	487.62		2.07	302.29
2.1	208.16		2.09	373.06		2.1	485.79		2.09	281.96
2.12	207.92		2.11	390.78		2.12	483.28		2.11	279.96
2.13	200.39		2.13	424.17		2.13	488.86		2.12	285.91
2.15	194.82		2.14	472.34		2.15	505.12		2.14	297.59
2.17	199.83		2.16	531.1		2.17	523.69		2.16	323.21
2.18	216.68		2.18	592.59		2.18	530.31		2.17	369.09
2.2	239.75		2.19	646.1		2.2	515.93		2.19	425.16
2.22	264.61		2.21	681.93		2.22	483.31		2.21	469.19
2.23	290.53		2.23	696.15		2.23	443.9		2.22	485.22
2.25	316.55		2.24	691.51		2.25	408.32		2.24	476.12
2.27	337.78		2.26	674.48		2.27	380.71		2.26	457.86
2.28	347.63		2.28	650.75		2.28	359.02		2.27	445.1
2.3	346.52		2.29	622.64		2.3	341.05		2.29	442.91
2.32	344.61		2.31	591.63		2.32	327.22		2.31	450.1
2.33	354.71		2.33	562.52		2.33	321.01		2.32	465.15
2.35	379.62		2.34	543.32		2.35	327.5		2.34	487.51
2.37	408.9		2.36	541.56		2.37	347.66		2.36	515.3
2.38	428.87		2.38	560.85		2.38	378.37		2.37	542.93
2.4	435.27		2.39	599.58		2.4	414.7		2.39	564.5
2.42	437.71		2.41	655.12		2.42	455.57		2.41	581.05
2.43	453.28		2.43	728.47		2.43	507.04		2.42	602.4
2.45	496.84		2.44	830.21		2.45	582.03		2.44	644.61
2.47	576.1		2.46	979.67		2.47	694.4		2.46	722.69
2.48	699.2		2.48	1195.11		2.48	853.9		2.47	847.28
2.5	874.82		2.49	1472.99		2.5	1057.55		2.49	1017.62
2.52	1099.09		2.51	1766.09		2.52	1279.04		2.51	1210.34
2.53	1330.39		2.53	1977.49		2.53	1459.34		2.52	1370.74
2.55	1485.26		2.54	1994.14		2.55	1516.27		2.54	1426
2.57	1483.8		2.56	1759.73		2.57	1390.5		2.56	1325.54
2.58	1312.29		2.58	1331.02		2.58	1098.13		2.57	1081.71
2.6	1036.89		2.59	852.34		2.6	734.05		2.59	768.41
2.62	751.96		2.61	464.56		2.62	411.89		2.61	474.42
2.63	519.98		2.63	237.87		2.63	198.69		2.62	255.46
2.65	355.5		2.64	177.43		2.65	103.62		2.64	120.32
2.67	246.15		2.66	268.87		2.67	112.22		2.66	49.42
2.68	176.53		2.68	503.37		2.68	222.92		2.67	17.47
2.7	135.32		2.69	864.85		2.7	454.45		2.69	5.02
2.72	112.23		2.71	1300.8		2.72	821.29		2.71	1.2
2.73	96.56		2.73	1715.53		2.73	1295.29		2.72	0.24
2.75	81.92		2.74	1997.78		2.75	1785.04		2.74	0
2.77	65.6		2.76	2065.09		2.77	2156.69		2.76	0
2.78	47.61		2.78	1901.96		2.78	2297.68		2.77	0
2.8	30.2		2.79	1567.68		2.8	2179.79		2.79	0
2.82	16.22		2.81	1165.64		2.82	1868.27		2.81	0
2.83	7.2		2.83	792.25		2.83	1472.91		2.82	0
2.85	2.75		2.84	500.46		2.85	1089.13		2.84	0
2.87	1.77		2.86	298.83		2.87	768.95		2.86	0
2.88	3.79		2.88	173.27		2.88	526.89		2.87	0
2.9	10.3		2.89	106.74		2.9	357.8		2.89	0
2.92	23.79		2.91	83.37		2.92	249.94		2.91	0
2.93	44.45		2.93	85.79		2.93	188.48		2.92	0.19
2.95	67.28		2.94	94.89		2.95	156.15		2.94	0.82
2.97	83.9		2.96	102.25		2.97	138.05		2.96	2.77
2.98	94.08		2.98	131.46		2.98	125.19		2.97	7.53
3	132.64		2.99	260.53		3	118.6		2.99	16.36
3.02	314.97		3.01	663.87		3.02	130.47		3.01	28.49
3.03	919.68		3.03	1652.83		3.03	194.97		3.02	39.74
3.05	2497.77		3.04	3681.28		3.05	391.49		3.04	44.4
3.07	5923.54		3.06	7213.21		3.07	898.83		3.06	39.74
3.08	12230.6		3.08	12431.9		3.08	2051.29		3.07	28.49
3.1	22098.8		3.09	18927.3		3.1	4317.86		3.09	16.36
3.12	35176.1		3.11	25613.6		3.12	8105.38		3.11	7.53
3.13	49679.8		3.13	31040.9		3.13	13423		3.12	2.77
3.15	62749.2		3.14	33947.3		3.15	19600.6		3.14	0.82
3.17	71508.7		3.16	33736.9		3.17	25360.5		3.16	0.19
3.18	74225.8		3.18	30640.9		3.18	29288.6		3.17	0
3.2	70861.2		3.19	25551.3		3.2	30442.2		3.19	0
3.22	62808.6		3.21	19658.9		3.22	28711.7		3.21	0
3.23	52151.9		3.23	14050.6		3.23	24767.1		3.22	0
3.25	40915.2		3.24	9423.18		3.25	19690.6		3.24	0
3.27	30595.3		3.26	6004.27		3.27	14538.3		3.26	0
3.28	22014.1		3.28	3682.51		3.28	10046		3.27	0
3.3	15406.6		3.29	2200.28		3.3	6554.85		3.29	0
3.32	10616.9		3.31	1299.12		3.32	4086.45		3.31	0
3.33	7299		3.33	771.46		3.33	2476.65		3.32	0
3.35	5076.27		3.34	465		3.35	1495.75		3.34	0
3.37	3617.06		3.36	281.63		3.37	931.09		3.36	0
3.38	2670.06		3.38	167.29		3.38	616.19		3.37	0
3.4	2055.81		3.39	100.19		3.4	440.69		3.39	0
3.42	1646.52		3.41	68.14		3.42	337.19		3.41	0
3.43	1351.71		3.43	57.39		3.43	271.9		3.42	0
3.45	1118.18		3.44	52.77		3.45	227.56		3.44	0
3.47	926.11		3.46	44.33		3.47	194.39		3.46	0
3.48	773.93		3.48	31.16		3.48	166.33		3.47	0
3.5	657.63		3.49	17.79		3.5	142.55		3.49	0
3.52	564.17		3.51	8.18		3.52	126.04		3.51	0
3.53	480.75		3.53	3.02		3.53	117.07		3.52	0
3.55	402.7		3.54	0.89		3.55	109.57		3.54	0
3.57	334.45		3.56	0.21		3.57	95.59		3.56	0
3.58	283.49		3.58	0		3.58	72.61		3.57	0
3.6	252.1		3.59	0		3.6	46.23		3.59	0.19
3.62	236.3		3.61	0		3.62	24.27		3.61	0.8
3.63	228.37		3.63	0		3.63	10.56		3.62	2.7
3.65	218.67		3.64	0		3.65	4.51		3.64	7.33
3.67	198.92		3.66	0		3.67	4.12		3.66	15.93
3.68	168		3.68	0		3.68	8.63		3.67	27.74
3.7	136.15		3.69	0		3.7	18.35		3.69	38.69
3.72	118.02		3.71	0		3.72	31.95		3.71	43.23
3.73	119.53		3.73	0		3.73	44.56		3.72	38.69
3.75	131.58		3.74	0		3.75	49.79		3.74	27.74
3.77	138.03		3.76	0		3.77	44.56		3.76	15.93
3.78	129.75		3.78	0		3.78	31.95		3.77	7.33
3.8	112.24		3.79	0		3.8	18.35		3.79	2.7
3.82	98.73		3.81	0		3.82	8.44		3.81	0.96
3.83	97.51		3.83	0		3.83	3.3		3.82	0.89
3.85	105.74		3.84	0		3.85	1.9		3.84	2.39
3.87	113.45		3.86	0		3.87	3.71		3.86	6.47
3.88	111.13		3.88	0		3.88	10.04		3.87	14.07
3.9	95.41		3.89	0		3.9	23.52		3.89	24.5
3.92	70.27		3.91	0		3.92	44.7		3.91	34.17
3.93	44.06		3.93	0		3.93	69.83		3.92	38.18
3.95	24.68		3.94	0		3.95	90.89		3.94	34.17
3.97	16.03		3.96	0		3.97	101.67		3.96	24.5
3.98	17.66		3.98	0		3.98	102.77		3.97	14.07
4	26.37		3.99	0		4	99.71		3.99	6.47
4.02	36.43		4.01	0		4.02	95.91		4.01	2.39
4.03	42.97		4.03	0		4.03	89.42		4.02	0.7
4.05	45.15		4.04	0		4.05	76.61		4.04	0.17
4.07	46.9		4.06	0		4.07	57.51		4.06	0.18
4.08	52.24		4.08	0		4.08	36.63		4.07	0.76
4.1	59.33		4.09	0.18		4.1	19.42		4.09	2.58
4.12	61.3		4.11	1.01		4.12	8.49		4.11	7.01
4.13	53.56		4.13	4.09		4.13	3.03		4.12	15.24
4.15	39.14		4.14	13		4.15	0.84		4.14	26.54
4.17	26.76		4.16	34.65		4.17	0.45		4.16	37.01
4.18	27.06		4.18	77.95		4.18	1.35		4.17	41.35
4.2	50.32		4.19	151.6		4.2	5.35		4.19	37.32
4.22	108.58		4.21	261.36		4.22	16.86		4.21	28.26
4.23	211.13		4.23	406.44		4.23	44.67		4.22	21.92
4.25	357.63		4.24	579.75		4.25	100.48		4.24	27.54
4.27	531.01		4.26	766.18		4.27	197.6		4.26	54.42
4.28	700.39		4.28	944.11		4.28	347.95		4.27	109.8
4.3	835.42		4.29	1089.82		4.3	559.28		4.29	193.82
4.32	921.17		4.31	1183.43		4.32	829.46		4.31	295.2
4.33	963.74		4.33	1214		4.33	1136.18		4.32	394.13
4.35	980.85		4.34	1182.72		4.35	1430.28		4.34	471.2
4.37	987.53		4.36	1100.89		4.37	1644.25		4.36	516.77
4.38	988.42		4.38	980.33		4.38	1716.62		4.37	532.18
4.4	982.02		4.39	827.95		4.4	1621.76		4.39	526.88
4.42	966.55		4.41	651.95		4.42	1385.34		4.41	513.53
4.43	941.7		4.43	470.31		4.43	1073.36		4.42	502.43
4.45	906.61		4.44	307.83		4.45	759.5		4.44	496.9
4.47	860.06		4.46	184.69		4.47	494.82		4.46	493.53
4.48	803.83		4.48	110.01		4.48	297.87		4.47	485.81
4.5	742.68		4.49	79.14		4.5	164.82		4.49	469.25
4.52	681.64		4.51	79.59		4.52	82.3		4.51	441.84
4.53	620.12		4.53	95.6		4.53	36.35		4.52	402.98
4.55	553.46		4.54	113.53		4.55	14.43		4.54	352.56
4.57	482.13		4.56	123.91		4.57	6.88		4.56	292.79
4.58	416.29		4.58	121.58		4.58	8.02		4.57	229.46
4.6	370.21		4.59	105.52		4.6	15.27		4.59	171.01
4.62	349.55		4.61	79.32		4.62	26.21		4.61	125.69
4.63	348.05		4.63	50.59		4.63	36.55		4.62	101.5
4.65	351.19		4.64	26.9		4.65	40.84		4.64	103.31
4.67	347.05		4.66	11.73		4.67	36.55		4.66	128.36
4.68	332.68		4.68	4.19		4.68	26.21		4.67	162.36
4.7	313.98		4.69	1.35		4.7	15.05		4.69	183.69
4.72	297.03		4.71	1.06		4.72	6.93		4.71	177.46
4.73	282.15		4.73	2.65		4.73	2.55		4.72	147
4.75	262.73		4.74	7.2		4.75	0.75		4.74	110.26
4.77	232.35		4.76	15.64		4.77	0.18		4.76	84.34
4.78	193.06		4.78	27.23		4.78	0		4.77	72.28
4.8	158.04		4.79	37.98		4.8	0		4.79	65.17
4.82	143.03		4.81	42.43		4.82	0		4.81	53.95
4.83	154.65		4.83	37.98		4.83	0		4.82	37.66
4.85	184.89		4.84	27.43		4.85	0		4.84	21.4
4.87	218.15		4.86	16.47		4.87	0		4.86	9.85
4.88	239.65		4.88	10		4.88	0		4.87	3.63
4.9	241.71		4.89	10.26		4.9	0		4.89	1.26
4.92	224.13		4.91	17.33		4.92	0		4.91	1.05
4.93	194.53		4.93	28.99		4.93	0		4.92	2.71
4.95	163.3		4.94	40.18		4.95	0		4.94	7.34
4.97	136.53		4.96	45.06		4.97	0		4.96	15.95
4.98	114.52		4.98	40.91		4.98	0		4.97	27.77
5	97.77		4.99	31.27		5	0		4.99	38.74
5.02	89.52		5.01	23.39		5.02	0		5.01	43.28
5.03	90.48		5.03	22.86		5.03	0		5.02	38.74
5.05	94.7		5.04	30.84		5.05	0		5.04	27.77
5.07	94.26		5.06	44.01		5.07	0		5.06	15.95
5.08	88.55		5.08	58.39		5.08	0		5.07	7.34
5.1	85.56		5.09	72.15		5.1	0		5.09	2.71
5.12	93.66		5.11	86.24		5.12	0		5.11	0.8
5.13	112.9		5.13	100.57		5.13	0.24		5.12	0.19
5.15	134.16		5.14	112.02		5.15	1.29		5.14	0
5.17	146.5		5.16	115.9		5.17	4.8		5.16	0
5.18	144.27		5.18	110.13		5.18	14.53		5.17	0
5.2	130.04		5.19	99.24		5.2	36.14		5.19	0
5.22	111.06		5.21	92.9		5.22	75.1		5.21	0
5.23	92.62		5.23	100.57		5.23	133.6		5.22	0
5.25	75.96		5.24	122.69		5.25	208.47		5.24	0
5.27	60.92		5.26	147.7		5.27	294.49		5.26	0
5.28	49.6		5.28	159.15		5.28	387.93		5.27	0
5.3	44.25		5.29	147.64		5.3	486.97		5.29	0
5.32	43.67		5.31	117.04		5.32	589.29		5.31	0
5.33	42.3		5.33	79.21		5.33	690.36		5.32	0
5.35	36.01		5.34	45.76		5.35	783.11		5.34	0
5.37	25.38		5.36	22.4		5.37	859.97		5.36	0
5.38	14.46		5.38	9.21		5.38	912.8		5.37	0
5.4	6.65		5.39	3.11		5.4	935.41		5.39	0
5.42	2.45		5.41	0.8		5.42	925.68		5.41	0
5.43	0.72		5.43	0.19		5.43	887.34		5.42	0
5.45	0.17		5.44	0		5.45	827.55		5.44	0
5.47	0		5.46	0		5.47	753.05		5.46	0
5.49	0		5.48	0		5.48	669.24		5.47	0.18
5.5	0		5.49	0		5.5	581.54		5.49	0.77
5.52	0.19		5.51	0.17		5.52	494.46		5.51	2.62
5.54	1.18		5.53	0.73		5.53	410.09		5.52	7.11
5.55	4.31		5.54	2.49		5.55	326.92		5.54	15.45
5.57	12.81		5.56	6.75		5.57	244.49		5.56	26.9
5.59	30.86		5.58	14.67		5.58	168.66		5.57	37.51
5.6	60.49		5.59	25.55		5.6	110.26		5.59	41.91
5.62	96.36		5.61	35.63		5.62	75.52		5.61	37.51
5.64	125.58		5.63	39.81		5.63	60.59		5.62	26.9
5.65	135.68		5.64	35.63		5.65	53.87		5.64	15.45
5.67	125.17		5.66	25.55		5.67	47.02		5.66	7.11
5.69	104.18		5.68	14.67		5.68	40.17		5.67	2.62
5.7	83.63		5.7	6.75		5.7	38.84		5.69	0.77
5.72	66.4		5.71	2.49		5.72	45.65		5.71	0.18
5.74	49.86		5.73	0.73		5.73	55.56		5.72	0
5.75	33.02		5.75	0.17		5.75	59.69		5.74	0
5.77	18.3		5.76	0		5.77	52.86		5.76	0
5.79	8.24		5.78	0		5.78	37.75		5.77	0
5.8	3.04		5.8	0		5.8	21.68		5.79	0.19
5.82	1.07		5.81	0		5.82	10.19		5.81	0.82
5.84	0.95		5.83	0		5.83	4.57		5.82	2.78
5.85	2.49		5.85	0		5.85	4.13		5.84	7.54
5.87	6.77		5.86	0		5.87	8.5		5.86	16.4
5.89	14.71		5.88	0		5.88	17.93		5.87	28.55
5.9	25.61		5.9	0		5.9	31.21		5.89	39.82
5.92	35.72		5.91	0		5.92	43.53		5.91	44.49
5.94	39.91		5.93	0		5.93	48.64		5.92	39.82
5.95	35.72		5.95	0		5.95	43.53		5.94	28.55
5.97	25.61		5.96	0		5.97	31.21		5.96	16.4
5.99	14.71		5.98	0		5.98	17.93		5.97	7.54
6	6.77		6	0		6	8.25		5.99	2.78
6.02	2.49		6.01	0		6.02	3.04		6.01	0.82
6.04	0.74		6.03	0		6.03	0.9		6.02	0.19
6.05	0.17		6.05	0		6.05	0.21		6.04	0
6.07	0		6.06	0		6.07	0		6.06	0
6.09	0.17		6.08	0		6.08	0		6.07	0
6.1	0.74		6.1	0		6.1	0		6.09	0
6.12	2.68		6.11	0		6.12	0		6.11	0
6.14	7.53		6.13	0		6.13	0		6.12	0
6.15	17.51		6.15	0		6.15	0		6.14	0
6.17	33.55		6.16	0		6.17	0		6.16	0
6.19	54.26		6.18	0		6.18	0		6.17	0
6.2	75.83		6.2	0		6.2	0		6.19	0
6.22	93.86		6.21	0		6.22	0		6.21	0
6.24	104.66		6.23	0		6.23	0		6.22	0
6.25	105.15		6.25	0		6.25	0		6.24	0
6.27	93.65		6.26	0		6.27	0		6.26	0
6.29	72.12		6.28	0		6.28	0		6.27	0
6.3	46.92		6.3	0		6.3	0		6.29	0
6.32	25.32		6.31	0		6.32	0		6.31	0
6.34	11.16		6.33	0		6.33	0		6.32	0
6.35	4.02		6.35	0		6.35	0		6.34	0
6.37	1.37		6.36	0		6.37	0		6.36	0
6.39	1.25		6.38	0		6.38	0		6.37	0
6.4	3.5		6.4	0		6.4	0		6.39	0
6.42	9.76		6.41	0		6.42	0		6.41	0
6.44	22.12		6.43	0		6.43	0		6.42	0.78
6.45	40.98		6.45	0		6.45	0		6.44	3.71
6.47	62.67		6.46	0		6.47	0		6.46	12.93
6.49	79.9		6.48	0		6.48	0		6.47	36.48
6.5	86.45		6.5	0		6.5	0		6.49	82.97
6.52	81.84		6.51	0		6.52	0		6.51	152.94
6.54	71.65		6.53	0		6.53	0		6.52	229.26
6.55	62.61		6.55	0		6.55	0		6.54	281
6.57	56.8		6.56	0		6.57	0		6.56	283.78
6.59	50.94		6.58	0		6.58	0		6.57	238.67
6.6	41.34		6.6	0		6.6	0		6.59	169.38
6.62	28.41		6.61	0		6.62	0		6.61	102.79
6.64	16.07		6.63	0		6.63	0		6.62	53.85
6.65	7.31		6.65	0		6.65	0		6.64	24.38
6.67	2.69		6.66	0		6.67	0.18		6.66	9.47
6.69	0.8		6.68	0		6.68	1.18		6.67	2.96
6.7	0.19		6.7	0		6.7	4.37		6.69	0.75
6.72	0		6.71	0		6.72	13.08		6.71	0.18
6.74	0		6.73	0		6.73	31.76		6.72	0
6.75	0		6.75	0		6.75	62.52		6.74	0
6.77	0		6.76	0		6.77	99.79		6.76	0
6.79	0		6.78	0		6.78	129.06		6.77	0
6.8	0		6.8	0		6.8	135.13		6.79	0
6.82	0		6.81	0		6.82	114.44		6.81	0
6.84	0		6.83	0		6.83	78.32		6.82	0
6.85	0		6.85	0		6.85	43.27		6.84	0
6.87	0		6.86	0		6.87	19.27		6.86	0
6.89	0		6.88	0		6.88	6.92		6.87	0
6.9	0		6.9	0		6.9	2		6.89	0
6.92	0		6.91	0		6.92	0.43		6.91	0
6.94	0		6.93	0		6.93	0		6.92	0
6.95	0		6.95	0		6.95	0		6.94	0
6.97	0		6.96	0		6.97	0		6.96	0
6.99	0		6.98	0		6.98	0		6.97	0
7	0		7	0		7	0		6.99	0
7.02	0		7.01	0		7.02	0		7.01	0
7.04	0		7.03	0		7.03	0		7.02	0
7.05	0		7.05	0		7.05	0		7.04	0
7.07	0		7.06	0		7.07	0		7.06	0
7.09	0		7.08	0		7.08	0		7.07	0
7.1	0		7.1	0		7.1	0		7.09	0
7.12	0		7.11	0		7.12	0		7.11	0
7.14	0		7.13	0		7.13	0		7.12	0
7.15	0		7.15	0		7.15	0		7.14	0
7.17	0		7.16	0		7.17	0		7.16	0
7.19	0		7.18	0		7.18	0		7.17	0
7.2	0		7.2	0		7.2	0		7.19	0
7.22	0		7.21	0		7.22	0		7.21	0
7.24	0		7.23	0		7.23	0		7.22	0
7.25	0		7.25	0		7.25	0		7.24	0
7.27	0		7.26	0		7.27	0		7.26	0
7.29	0		7.28	0		7.28	0		7.27	0
7.3	0		7.3	0		7.3	0		7.29	0
7.32	0		7.31	0		7.32	0		7.31	0
7.34	0.21		7.33	0		7.33	0		7.32	0
7.35	0.87		7.35	0		7.35	0		7.34	0
7.37	3.1		7.36	0		7.37	0		7.36	0
7.39	8.66		7.38	0		7.38	0		7.37	0
7.4	19.67		7.4	0		7.4	0		7.39	0
7.42	36.54		7.41	0		7.42	0		7.41	0
7.44	55.93		7.43	0		7.43	0		7.42	0
7.45	71.14		7.45	0		7.45	0		7.44	0
7.47	75.74		7.46	0		7.47	0		7.46	0
7.49	67.99		7.48	0		7.48	0		7.47	0
7.5	51.86		7.5	0		7.5	0		7.49	0
7.52	35.02		7.51	0		7.52	0		7.51	0
7.54	24.9		7.53	0		7.53	0		7.52	0
7.55	25.26		7.55	0		7.55	0		7.54	0
7.57	35.35		7.56	0		7.57	0		7.56	0
7.59	50.34		7.58	0		7.58	0		7.57	0
7.6	64.13		7.6	0		7.6	0		7.59	0
7.62	72.05		7.61	0		7.62	0		7.61	0
7.64	72.29		7.63	0		7.63	0		7.62	0
7.65	64.83		7.65	0		7.65	0		7.64	0
7.67	51.42		7.66	0		7.67	0		7.66	0
7.69	36.98		7.68	0		7.68	0		7.67	0
7.7	28.2		7.7	0		7.7	0		7.69	0
7.72	29.68		7.71	0		7.72	0		7.71	0
7.74	40.28		7.73	0		7.73	0		7.72	0
7.75	52.92		7.75	0		7.75	0		7.74	0
7.77	58.36		7.76	0		7.77	0		7.76	0
7.79	52.04		7.78	0		7.78	0		7.77	0
7.8	37.31		7.8	0		7.8	0		7.79	0
7.82	21.43		7.81	0		7.82	0		7.81	0
7.84	9.86		7.83	0		7.83	0		7.82	0
7.85	3.63		7.85	0		7.85	0		7.84	0
7.87	1.07		7.86	0		7.87	0		7.86	0
7.89	0.25		7.88	0		7.88	0		7.87	0
7.9	0		7.9	0		7.9	0		7.89	0
7.92	0		7.91	0		7.92	0		7.91	0
7.94	0		7.93	0		7.93	0		7.92	0
7.95	0		7.95	0		7.95	0		7.94	0
7.97	0		7.96	0		7.97	0		7.96	0
7.99	0		7.98	0		7.98	0		7.97	0
8	0		8	0		8	0		7.99	0
8.02	0		8.01	0		8.02	0		8.01	0
8.04	0		8.03	0		8.03	0		8.02	0
8.05	0		8.05	0		8.05	0		8.04	0
8.07	0		8.06	0		8.07	0		8.06	0
8.09	0		8.08	0		8.09	0		8.07	0
8.1	0		8.1	0		8.1	0		8.09	0
8.12	0.2		8.11	0		8.12	0		8.11	0
8.14	0.85		8.13	0		8.14	0		8.12	0
8.15	3.07		8.15	0		8.15	0		8.14	0
8.17	8.62		8.16	0		8.17	0		8.16	0
8.19	19.67		8.18	0		8.19	0		8.18	0
8.2	36.79		8.2	0		8.2	0		8.19	0
8.22	56.86		8.21	0		8.22	0		8.21	0
8.24	73.19		8.23	0		8.24	0		8.23	0
8.25	78.97		8.25	0.2		8.25	0		8.24	0
8.27	71.67		8.26	0.87		8.27	0		8.26	0
8.29	54.63		8.28	2.93		8.29	0		8.28	0
8.3	34.79		8.3	7.96		8.3	0		8.29	0
8.32	18.37		8.31	17.3		8.32	0		8.31	0
8.34	7.98		8.33	30.11		8.34	0		8.33	0
8.35	2.83		8.35	42		8.35	0		8.34	0
8.37	0.78		8.36	46.93		8.37	0		8.36	0
8.39	0.18		8.38	42		8.39	0		8.38	0
8.4	0		8.4	30.11		8.4	0		8.39	0
8.42	0		8.41	17.3		8.42	0		8.41	0
8.44	0		8.43	7.96		8.44	0		8.43	0
8.45	0		8.45	2.93		8.45	0		8.44	0
8.47	0		8.46	0.87		8.47	0		8.46	0
8.49	0		8.48	0.2		8.49	0		8.48	0
8.5	0		8.5	0		8.5	0		8.49	0
8.52	0		8.51	0		8.52	0		8.51	0
8.54	0		8.53	0		8.54	0		8.53	0
8.55	0		8.55	0		8.55	0		8.54	0
8.57	0		8.56	0		8.57	0		8.56	0
8.59	0		8.58	0		8.59	0		8.58	0
8.6	0		8.6	0		8.6	0		8.59	0
8.62	0		8.61	0		8.62	0		8.61	0
8.64	0		8.63	0		8.64	0		8.63	0
8.65	0		8.65	0		8.65	0.22		8.64	0
8.67	0		8.66	0		8.67	0.91		8.66	0
8.69	0		8.68	0		8.69	3.08		8.68	0
8.7	0		8.7	0		8.7	8.37		8.69	0
8.72	0		8.71	0		8.72	18.19		8.71	0
8.74	0		8.73	0		8.74	31.67		8.73	0
8.75	0		8.75	0		8.75	44.17		8.74	0
8.77	0.18		8.76	0		8.77	49.35		8.76	0
8.79	0.75		8.78	0		8.79	44.17		8.78	0
8.8	2.53		8.8	0		8.8	31.67		8.79	0
8.82	6.85		8.81	0		8.82	18.19		8.81	0
8.84	14.89		8.83	0		8.84	8.37		8.83	0
8.85	25.93		8.85	0		8.85	3.08		8.84	0
8.87	36.17		8.86	0		8.87	0.91		8.86	0
8.89	40.41		8.88	0		8.89	0.22		8.88	0
8.9	36.4		8.9	0.27		8.9	0		8.89	0
8.92	26.89		8.91	1.13		8.92	0		8.91	0
8.94	18.15		8.93	3.82		8.94	0		8.93	0
8.95	15.68		8.95	10.36		8.95	0		8.94	0
8.97	21.72		8.96	22.52		8.97	0		8.96	0
8.99	34.16		8.98	39.21		8.99	0		8.98	0
9	46.78		9	54.68		9	0		8.99	0
9.02	52.38		9.01	61.1		9.02	0		9.01	0
9.04	47.93		9.03	54.68		9.04	0		9.03	0
9.05	37.93		9.05	39.21		9.05	0		9.04	0
9.07	31.46		9.06	22.52		9.07	0		9.06	0
9.09	35.5		9.08	10.36		9.09	0		9.08	0
9.1	49.7		9.1	3.82		9.1	0		9.09	0
9.12	65.73		9.11	1.13		9.12	0		9.11	0
9.14	72.6		9.13	0.27		9.14	0		9.13	0
9.15	64.77		9.15	0		9.15	0		9.14	0
9.17	46.44		9.16	0		9.17	0		9.16	0
9.19	26.67		9.18	0		9.19	0		9.18	0
9.2	12.27		9.2	0		9.2	0		9.19	0
9.22	4.52		9.21	0		9.22	0		9.21	0
9.24	1.34		9.23	0		9.24	0		9.23	0
9.25	0.32		9.25	0		9.25	0		9.24	0
9.27	0		9.26	0		9.27	0		9.26	0
9.29	0		9.28	0		9.29	0		9.28	0
9.3	0		9.3	0		9.3	0		9.29	0
9.32	0		9.31	0		9.32	0		9.31	0
9.34	0		9.33	0		9.34	0.17		9.33	0
9.35	0		9.35	0		9.35	0.72		9.34	0
9.37	0		9.36	0		9.37	2.44		9.36	0
9.39	0		9.38	0		9.39	6.63		9.38	0
9.4	0		9.4	0		9.4	14.6		9.39	0
9.42	0		9.41	0		9.42	25.89		9.41	0
9.44	0		9.43	0		9.44	37.69		9.43	0
9.45	0		9.45	0		9.45	46.38		9.44	0
9.47	0		9.46	0		9.47	50.81		9.46	0
9.49	0		9.48	0		9.49	52.6		9.48	0
9.5	0		9.5	0		9.5	52.77		9.49	0
9.52	0		9.51	0		9.52	49.49		9.51	0
9.54	0		9.53	0		9.54	40.8		9.53	0
9.55	0		9.55	0		9.55	28.22		9.54	0
9.57	0		9.56	0		9.57	15.97		9.56	0
9.59	0		9.58	0		9.59	7.27		9.58	0
9.6	0		9.6	0		9.6	2.68		9.59	0
9.62	0		9.61	0		9.62	0.96		9.61	0
9.64	0		9.63	0		9.64	0.91		9.63	0
9.65	0		9.65	0		9.65	2.46		9.64	0
9.67	0		9.66	0		9.67	6.67		9.66	0
9.69	0		9.68	0		9.69	14.49		9.68	0
9.7	0		9.7	0		9.7	25.24		9.69	0
9.72	0		9.71	0		9.72	35.2		9.71	0
9.74	0		9.73	0		9.74	39.33		9.73	0
9.75	0		9.75	0		9.75	35.2		9.74	0
9.77	0		9.76	0		9.77	25.24		9.76	0
9.79	0		9.78	0.18		9.79	14.49		9.78	0
9.8	0		9.8	0.77		9.8	6.67		9.79	0
9.82	0		9.81	2.62		9.82	2.46		9.81	0
9.84	0		9.83	7.1		9.84	0.73		9.83	0
9.85	0		9.85	15.43		9.85	0.17		9.84	0
9.87	0		9.86	26.86		9.87	0		9.86	0
9.89	0		9.88	37.47		9.89	0		9.88	0
9.9	0		9.9	41.86		9.9	0		9.89	0
9.92	0		9.91	37.47		9.92	0		9.91	0
9.94	0		9.93	26.86		9.94	0		9.93	0
9.95	0		9.95	15.43		9.95	0		9.94	0
9.97	0		9.96	7.1		9.97	0		9.96	0
9.99	0		9.98	2.62		9.99	0		9.98	0
10	0		10	0.77		10	0		9.99	0
10.02	0		10.01	0.18		10.02	0		10.01	0
10.04	0		10.03	0		10.04	0		10.03	0
10.05	0		10.05	0		10.05	0		10.04	0
10.07	0		10.06	0		10.07	0		10.06	0
10.09	0		10.08	0		10.09	0		10.08	0
10.1	0		10.1	0		10.1	0		10.09	0
10.12	0		10.11	0		10.12	0		10.11	0
10.14	0		10.13	0		10.14	0		10.13	0
10.15	0		10.15	0		10.15	0		10.14	0
10.17	0		10.16	0		10.17	0		10.16	0
10.19	0		10.18	0		10.19	0		10.18	0
10.2	0		10.2	0		10.2	0		10.19	0
10.22	0		10.21	0		10.22	0		10.21	0
10.24	0		10.23	0.18		10.24	0		10.23	0.19
10.25	0		10.25	0.76		10.25	0		10.24	0.82
10.27	0		10.26	2.58		10.27	0		10.26	2.77
10.29	0		10.28	6.99		10.29	0		10.28	7.53
10.3	0		10.3	15.2		10.3	0		10.29	16.36
10.32	0		10.31	26.47		10.32	0		10.31	28.48
10.34	0		10.33	36.92		10.34	0		10.33	39.72
10.35	0		10.35	41.25		10.35	0		10.34	44.38
10.37	0		10.36	36.92		10.37	0		10.36	39.72
10.39	0		10.38	26.47		10.39	0		10.38	28.48
10.4	0		10.4	15.2		10.4	0		10.39	16.36
10.42	0		10.41	6.99		10.42	0		10.41	7.53
10.44	0		10.43	2.58		10.44	0		10.43	2.77
10.45	0		10.45	0.76		10.45	0		10.44	0.82
10.47	0		10.46	0.18		10.47	0		10.46	0.19
10.49	0		10.48	0		10.49	0		10.48	0
10.5	0		10.5	0		10.5	0		10.49	0
10.52	0		10.51	0		10.52	0		10.51	0
10.54	0		10.53	0		10.54	0		10.53	0
10.55	0		10.55	0		10.55	0		10.54	0
10.57	0		10.56	0		10.57	0		10.56	0
10.59	0		10.58	0		10.59	0		10.58	0
10.6	0		10.6	0		10.6	0		10.59	0
10.62	0		10.61	0		10.62	0		10.61	0
10.64	0		10.63	0		10.64	0		10.63	0
10.65	0		10.65	0		10.65	0		10.64	0
10.67	0		10.66	0		10.67	0		10.66	0
10.69	0		10.68	0		10.69	0		10.68	0
10.7	0		10.7	0		10.7	0		10.69	0
10.72	0		10.71	0		10.72	0		10.71	0
10.74	0		10.73	0		10.74	0		10.73	0
10.75	0		10.75	0		10.75	0		10.74	0
10.77	0		10.76	0		10.77	0		10.76	0
10.79	0		10.78	0		10.79	0		10.78	0
10.8	0		10.8	0		10.8	0		10.79	0
10.82	0		10.81	0		10.82	0		10.81	0
10.84	0		10.83	0		10.84	0		10.83	0
10.85	0		10.85	0		10.85	0		10.84	0
10.87	0		10.86	0		10.87	0		10.86	0
10.89	0		10.88	0		10.89	0		10.88	0
10.9	0		10.9	0		10.9	0		10.89	0
10.92	0		10.91	0		10.92	0		10.91	0
10.94	0		10.93	0		10.94	0		10.93	0
10.95	0		10.95	0		10.95	0		10.94	0
10.97	0		10.96	0		10.97	0		10.96	0
10.99	0		10.98	0		10.99	0		10.98	0
11	0		11	0		11	0		10.99	0
11.02	0		11.01	0		11.02	0		11.01	0
11.04	0		11.03	0		11.04	0		11.03	0
11.05	0		11.05	0		11.05	0		11.04	0
11.07	0		11.06	0		11.07	0		11.06	0
11.09	0		11.08	0		11.09	0		11.08	0
11.1	0		11.1	0		11.1	0		11.09	0
11.12	0		11.11	0		11.12	0		11.11	0
11.14	0		11.13	0		11.14	0		11.13	0
11.15	0.2		11.15	0		11.15	0		11.14	0
11.17	0.84		11.16	0		11.17	0		11.16	0
11.19	2.84		11.18	0		11.19	0		11.18	0
11.2	7.7		11.2	0		11.2	0		11.19	0
11.22	16.74		11.21	0		11.22	0		11.21	0
11.24	29.14		11.23	0		11.24	0		11.23	0
11.25	40.65		11.25	0		11.25	0		11.24	0
11.27	45.42		11.26	0		11.27	0		11.26	0
11.29	40.65		11.28	0		11.29	0		11.28	0.24
11.3	29.14		11.3	0		11.3	0		11.29	1.03
11.32	16.74		11.31	0		11.32	0		11.31	3.48
11.34	7.7		11.33	0		11.34	0		11.33	9.45
11.35	2.84		11.35	0		11.35	0		11.34	20.54
11.37	0.84		11.36	0		11.37	0		11.36	35.76
11.39	0.2		11.38	0		11.39	0		11.38	49.88
11.4	0.17		11.4	0		11.4	0		11.39	55.73
11.42	0.74		11.41	0		11.42	0		11.41	49.88
11.44	2.49		11.43	0		11.44	0		11.43	35.76
11.45	6.76		11.45	0		11.45	0		11.44	20.54
11.47	14.69		11.46	0		11.47	0		11.46	9.45
11.49	25.78		11.48	0		11.49	0		11.48	3.48
11.5	36.51		11.5	0		11.5	0		11.49	1.03
11.52	42.68		11.51	0		11.52	0		11.51	0.24
11.54	43.33		11.53	0		11.54	0		11.53	0
11.55	42.21		11.55	0		11.55	0		11.54	0
11.57	43.64		11.56	0		11.57	0		11.56	0
11.59	47.14		11.58	0		11.59	0		11.58	0
11.6	47.6		11.6	0		11.6	0		11.59	0
11.62	41.11		11.61	0		11.62	0		11.61	0
11.64	29.12		11.63	0		11.64	0		11.63	0
11.66	16.63		11.65	0		11.65	0		11.64	0
11.67	7.65		11.66	0		11.67	0		11.66	0
11.69	2.82		11.68	0		11.69	0		11.68	0
11.71	0.83		11.7	0		11.7	0		11.69	0
11.72	0.2		11.71	0		11.72	0		11.71	0
11.74	0		11.73	0		11.74	0		11.73	0
11.76	0		11.75	0		11.75	0		11.74	0
11.77	0		11.76	0		11.77	0		11.76	0
11.79	0.18		11.78	0		11.79	0		11.78	0
11.81	0.77		11.8	0		11.8	0		11.79	0
11.82	2.62		11.81	0		11.82	0		11.81	0
11.84	7.1		11.83	0		11.84	0		11.83	0
11.86	15.43		11.85	0		11.85	0		11.84	0
11.87	26.86		11.87	0		11.87	0		11.86	0
11.89	37.46		11.88	0		11.89	0		11.88	0
11.91	41.86		11.9	0		11.9	0		11.89	0
11.92	37.46		11.92	0		11.92	0		11.91	0
11.94	26.86		11.93	0		11.94	0		11.93	0
11.96	15.43		11.95	0		11.95	0		11.94	0
11.97	7.1		11.97	0		11.97	0		11.96	0
11.99	2.62		11.98	0		11.99	0		11.98	0
12.01	0.77		12	0		12	0		11.99	0
12.02	0.18		12.02	0		12.02	0		12.01	0
12.04	0		12.03	0		12.04	0		12.03	0
12.06	0		12.05	0		12.05	0		12.04	0
12.07	0		12.07	0		12.07	0		12.06	0
12.09	0		12.08	0		12.09	0		12.08	0
12.11	0		12.1	0		12.1	0		12.09	0
12.12	0		12.12	0		12.12	0		12.11	0
12.14	0		12.13	0		12.14	0		12.13	0
12.16	0		12.15	0		12.15	0		12.14	0
12.17	0.22		12.17	0		12.17	0		12.16	0
12.19	0.92		12.18	0		12.19	0		12.18	0
12.21	3.1		12.2	0		12.2	0		12.19	0
12.22	8.42		12.22	0		12.22	0		12.21	0
12.24	18.3		12.23	0		12.24	0		12.23	0
12.26	32.03		12.25	0		12.25	0		12.24	0
12.27	45.15		12.27	0		12.27	0		12.26	0
12.29	52.07		12.28	0		12.29	0		12.28	0
12.31	51.01		12.3	0		12.3	0		12.29	0
12.32	46.14		12.32	0		12.32	0		12.31	0
12.34	43.16		12.33	0		12.34	0		12.33	0
12.36	43.09		12.35	0		12.35	0		12.34	0
12.37	41.84		12.37	0		12.37	0		12.36	0
12.39	35.59		12.38	0		12.39	0		12.38	0
12.41	25.07		12.4	0		12.4	0		12.39	0
12.42	14.28		12.42	0		12.42	0		12.41	0
12.44	6.57		12.43	0		12.44	0.18		12.43	0
12.46	2.42		12.45	0		12.45	0.76		12.44	0
12.47	0.71		12.47	0		12.47	2.58		12.46	0
12.49	0.17		12.48	0		12.49	7.01		12.58	0
12.51	0		12.5	0		12.5	15.24		12.6	0
12.52	0		12.52	0		12.52	26.53		12.61	0
12.54	0		12.53	0		12.54	37		--	--
12.56	0.21		12.55	0		12.55	41.34		--	--
12.57	0.9		12.57	0		12.57	37		--	--
12.59	3.04		12.58	0		12.59	26.53		--	--
12.61	8.24		12.6	0		12.6	15.24		--	--
12.62	17.91		12.62	0		12.62	7.01		--	--
12.64	31.18		12.63	0		12.64	2.58		--	--
12.66	43.49		12.65	0		12.65	0.76		--	--
12.67	48.59		12.67	0		12.67	0.18		--	--
12.69	43.49		12.68	0		12.69	0		--	--
12.71	31.18		12.7	0		12.7	0		--	--
12.72	17.91		12.72	0		12.72	0		--	--
12.74	8.44		12.73	0		12.74	0		--	--
12.76	4.07		12.75	0		12.75	0		--	--
12.77	4.54		12.77	0		12.77	0		--	--
12.79	10.6		12.78	0		12.79	0		--	--
12.81	23.95		12.8	0		12.8	0		--	--
12.82	44.68		12.82	0		12.82	0		--	--
12.84	67.52		12.83	0		12.84	0		--	--
12.86	82.7		12.85	0		12.85	0		--	--
12.87	82.12		12.87	0		12.87	0		--	--
12.89	66.14		12.88	0		12.89	0		--	--
12.91	43.19		12.9	0		12.9	0		--	--
12.92	22.86		12.92	0		12.92	0		--	--
12.94	9.8		12.93	0		12.94	0		--	--
12.96	3.4		12.95	0		12.95	0		--	--
12.97	0.95		12.97	0		12.97	0		--	--
12.99	0.18		12.98	0		12.99	0		--	--
13.01	0		13	0		13	0		--	--
13.02	0		13.02	0		13.02	0		--	--
13.04	0		13.03	0		13.04	0		--	--
13.06	0		13.05	0		13.05	0		--	--
13.07	0		13.07	0		13.07	0		--	--
13.09	0		13.08	0		13.09	0		--	--
13.11	0		13.1	0		13.1	0		--	--
13.12	0		13.12	0		13.12	0		--	--
13.14	0		13.13	0		13.14	0		--	--
13.16	0		13.15	0		13.15	0		--	--
13.17	0		13.17	0		13.17	0		--	--
13.19	0		13.18	0		13.19	0		--	--
13.21	0		13.2	0		13.2	0		--	--
13.22	0		13.22	0		13.22	0		--	--
13.24	0		13.23	0		13.24	0		--	--
13.26	0		13.25	0		13.25	0		--	--
13.27	0		13.27	0		13.27	0		--	--
13.29	0		13.28	0		13.29	0		--	--
13.31	0		13.3	0		13.3	0		--	--
13.32	0		13.32	0		13.32	0		--	--
13.34	0.22		13.33	0		13.34	0		--	--
13.36	0.92		13.35	0		13.35	0		--	--
13.37	3.12		13.37	0		13.37	0		--	--
13.39	8.47		13.38	0		13.39	0		--	--
13.41	18.41		13.4	0		13.4	0		--	--
13.42	32.06		13.42	0		13.42	0		--	--
13.44	44.71		13.43	0		13.44	0		--	--
13.46	49.96		13.45	0		13.45	0		--	--
13.47	44.71		13.47	0		13.47	0		--	--
13.49	32.06		13.48	0		13.49	0		--	--
13.51	18.41		13.5	0		13.5	0		--	--
13.52	8.47		13.52	0		13.52	0		--	--
13.54	3.12		13.53	0		13.54	0		--	--
13.56	0.92		13.55	0		13.55	0		--	--
13.57	0.22		13.57	0		13.57	0		--	--
13.59	0		13.58	0		13.59	0		--	--
13.61	0		13.6	0		13.6	0		--	--
13.62	0		13.62	0		13.62	0		--	--
13.64	0		13.63	0		13.64	0		--	--
13.66	0		13.65	0		13.65	0		--	--
13.67	0		13.67	0		13.67	0		--	--
13.69	0		13.68	0		13.69	0		--	--
13.71	0		13.7	0		13.7	0		--	--
13.72	0		13.72	0		13.72	0		--	--
13.74	0		13.73	0		13.74	0		--	--
13.76	0		13.75	0		13.75	0		--	--
13.77	0		13.77	0		13.77	0		--	--
13.79	0		13.78	0		13.79	0		--	--
13.81	0		13.8	0		13.8	0		--	--
13.82	0		13.82	0		13.82	0		--	--
13.84	0		13.83	0		13.84	0		--	--
13.86	0		13.85	0		13.85	0		--	--
13.87	0		13.87	0		13.87	0		--	--
13.89	0		13.88	0		13.89	0		--	--
13.91	0		13.9	0		13.9	0		--	--
13.92	0		13.92	0		13.92	0		--	--
13.94	0		13.93	0		13.94	0		--	--
13.96	0		13.95	0		13.95	0		--	--
13.97	0		13.97	0		13.97	0		--	--
13.99	0		13.98	0		13.99	0		--	--
14.01	0		14	0		14	0		--	--
14.02	0		14.02	0		14.02	0		--	--
14.04	0		14.03	0		14.04	0		--	--
14.06	0		14.05	0		14.05	0		--	--
14.07	0		14.07	0		14.07	0		--	--
14.09	0		14.08	0		14.09	0		--	--
14.11	0		14.1	0		14.1	0		--	--
14.12	0		14.12	0		14.12	0		--	--
14.14	0		14.13	0		14.14	0		--	--
14.16	0		14.15	0		14.15	0		--	--
14.17	0		14.17	0		14.17	0		--	--
14.19	0		14.18	0		14.19	0		--	--
14.21	0		14.2	0		14.2	0		--	--
14.22	0		14.22	0		14.22	0		--	--
14.24	0		14.23	0		14.24	0		--	--
14.26	0		14.25	0		14.26	0		--	--
14.27	0		14.27	0		14.27	0		--	--
14.29	0		14.28	0		14.29	0		--	--
14.31	0		14.3	0		14.31	0		--	--
14.32	0		14.32	0		14.32	0		--	--
14.34	0		14.33	0		14.34	0		--	--
14.36	0		14.35	0		14.36	0.21		--	--
14.37	0		14.37	0		14.37	0.9		--	--
14.39	0		14.38	0		14.39	3.05		--	--
14.41	0		14.4	0		14.41	8.29		--	--
14.42	0		14.42	0		14.42	18.01		--	--
14.44	0		14.43	0		14.44	31.36		--	--
14.46	0		14.45	0		14.46	43.74		--	--
14.47	0		14.47	0		14.47	48.87		--	--
14.49	0		14.48	0		14.49	43.74		--	--
14.51	0		14.5	0		14.51	31.36		--	--
14.52	0		14.52	0		14.52	18.01		--	--
14.54	0		14.53	0		14.54	8.29		--	--
14.56	0		14.55	0		14.56	3.05		--	--
14.57	0		14.57	0		14.57	0.9		--	--
14.59	0		14.58	0		14.59	0.21		--	--
14.61	0		14.6	0		14.61	0		--	--
14.62	0		14.62	0		14.62	0		--	--
14.64	0		14.63	0		14.64	0		--	--
14.66	0.19		14.65	0		14.66	0		--	--
14.67	0.8		14.67	0		14.67	0		--	--
14.69	2.71		14.68	0		14.69	0		--	--
14.71	7.56		14.7	0		14.71	0		--	--
14.72	16.83		14.72	0		14.72	0		--	--
14.74	30.7		14.73	0		14.74	0		--	--
14.76	46.59		14.75	0		14.76	0.16		--	--
14.77	60.27		14.77	0		14.77	0.69		--	--
14.79	68.44		14.78	0		14.79	2.35		--	--
14.81	69.71		14.8	0		14.81	6.38		--	--
14.82	64.72		14.82	0		14.82	13.86		--	--
14.84	56.23		14.83	0		14.84	24.13		--	--
14.86	49.2		14.85	0		14.86	33.66		--	--
14.87	47.42		14.87	0		14.87	37.61		--	--
14.89	49.42		14.88	0		14.89	33.66		--	--
14.91	49.19		14.9	0		14.91	24.13		--	--
14.92	42.31		14.92	0		14.92	13.86		--	--
14.94	29.93		14.93	0		14.94	6.38		--	--
14.96	17.07		14.95	0		14.96	2.35		--	--
14.97	7.86		14.97	0		14.97	0.69		--	--
14.99	2.9		14.98	0		14.99	0.16		--	--
15.01	0.85		15	0		15.01	0		--	--
15.02	0.2		15.02	0		15.02	0		--	--
15.04	0		15.03	0		15.04	0		--	--
15.06	0		15.05	0		15.06	0		--	--
15.07	0		15.07	0		15.07	0		--	--
15.09	0		15.08	0		15.09	0		--	--
15.11	0		15.1	0		15.11	0		--	--
15.12	0		15.12	0		15.12	0		--	--
15.14	0		15.13	0		15.14	0		--	--
15.16	0		15.15	0		15.16	0		--	--
15.17	0		15.17	0		15.17	0		--	--
15.19	0		15.18	0		15.19	0		--	--
15.21	0		15.2	0		15.21	0		--	--
15.22	0		15.22	0		15.22	0		--	--
15.24	0		15.23	0		15.24	0		--	--
15.26	0		15.25	0		15.26	0		--	--
15.27	0		15.27	0		15.27	0		--	--
15.29	0		15.28	0		15.29	0		--	--
15.31	0		15.3	0		15.31	0		--	--
15.32	0		15.32	0		15.32	0		--	--
15.34	0		15.33	0		15.34	0		--	--
15.36	0		15.35	0		15.36	0		--	--
15.37	0		15.37	0		15.37	0		--	--
15.39	0		15.38	0		15.39	0		--	--
15.41	0		15.4	0		15.41	0		--	--
15.42	0		15.42	0		15.42	0		--	--
15.44	0		15.43	0		15.44	0		--	--
15.46	0.21		15.45	0		15.46	0		--	--
15.47	0.91		15.47	0		15.47	0		--	--
15.49	3.07		15.48	0		15.49	0		--	--
15.51	8.34		15.5	0.21		15.51	0		--	--
15.52	18.13		15.52	0.9		15.52	0		--	--
15.54	31.57		15.53	3.05		15.54	0		--	--
15.56	44.03		15.55	8.28		15.56	0		--	--
15.57	49.19		15.57	17.99		15.57	0		--	--
15.59	44.03		15.58	31.32		15.59	0		--	--
15.61	31.57		15.6	43.68		15.61	0		--	--
15.62	18.13		15.62	48.81		15.62	0		--	--
15.64	8.34		15.63	43.68		15.64	0		--	--
15.66	3.07		15.65	31.32		15.66	0		--	--
15.67	0.91		15.67	17.99		15.67	0		--	--
15.69	0.21		15.68	8.28		15.69	0		--	--
15.71	0		15.7	3.05		15.71	0		--	--
15.72	0		15.72	0.9		15.72	0		--	--
15.74	0		15.73	0.21		15.74	0		--	--
15.76	0		15.75	0		15.76	0		--	--
15.77	0		15.77	0		15.77	0		--	--
15.79	0		15.78	0		15.79	0		--	--
15.81	0		15.8	0		15.81	0		--	--
15.82	0		15.82	0		15.82	0		--	--
15.84	0		15.83	0		15.84	0		--	--
15.86	0		15.85	0		15.86	0		--	--
15.87	0		15.87	0		15.87	0		--	--
15.89	0		15.88	0		15.89	0		--	--
15.91	0		15.9	0		15.91	0		--	--
15.92	0		15.92	0		15.92	0		--	--
15.94	0		15.93	0		15.94	0		--	--
15.96	0		15.95	0		15.96	0		--	--
15.97	0		15.97	0		15.97	0		--	--
15.99	0		15.98	0		15.99	0		--	--
16.01	0		16	0		16.01	0		--	--
16.02	0		16.02	0		16.02	0		--	--
16.04	0		16.03	0		16.04	0		--	--
16.06	0		16.05	0		16.06	0		--	--
16.07	0		16.07	0		16.07	0		--	--
16.09	0		16.08	0		16.09	0		--	--
16.11	0.21		16.1	0		16.11	0		--	--
16.12	0.87		16.12	0		16.12	0		--	--
16.14	2.95		16.13	0		16.14	0		--	--
16.16	7.99		16.15	0		16.16	0		--	--
16.17	17.37		16.17	0		16.17	0		--	--
16.19	30.24		16.18	0		16.19	0		--	--
16.21	42.18		16.2	0		16.21	0		--	--
16.22	47.13		16.22	0		16.22	0		--	--
16.24	42.18		16.23	0		16.24	0		--	--
16.26	30.24		16.25	0		16.26	0		--	--
16.27	17.37		16.27	0		16.27	0		--	--
16.29	7.99		16.28	0		16.29	0		--	--
16.31	2.95		16.3	0		16.31	0		--	--
16.32	0.87		16.32	0		16.32	0		--	--
16.34	0.21		16.33	0		16.34	0		--	--
16.36	0		16.35	0		16.36	0		--	--
16.37	0		16.37	0		16.37	0		--	--
16.39	0		16.38	0		16.39	0		--	--
16.41	0		16.4	0		16.41	0		--	--
16.42	0		16.42	0		16.42	0		--	--
16.44	0		16.43	0		16.44	0		--	--
16.46	0.18		16.45	0		16.46	0		--	--
16.47	0.77		16.47	0		16.47	0		--	--
16.49	2.61		16.48	0		16.49	0		--	--
16.51	7.08		16.5	0		16.51	0		--	--
16.52	15.38		16.52	0		16.52	0		--	--
16.54	27.02		16.53	0		16.54	0		--	--
16.56	38.36		16.55	0		16.56	0		--	--
16.57	45.34		16.57	0		16.57	0		--	--
16.59	47.63		16.58	0		16.59	0		--	--
16.61	50.51		16.6	0		16.61	0		--	--
16.62	60.75		16.62	0		16.62	0		--	--
16.64	79.84		16.63	0		16.64	0		--	--
16.66	101.87		16.65	0		16.66	0		--	--
16.67	117.21		16.67	0		16.67	0		--	--
16.69	118.05		16.68	0		16.69	0		--	--
16.71	102.42		16.7	0		16.71	0		--	--
16.72	75.56		16.72	0		16.72	0		--	--
16.74	46.72		16.73	0		16.74	0		--	--
16.76	23.94		16.75	0		16.76	0		--	--
16.77	10.07		16.77	0		16.77	0		--	--
16.79	3.41		16.78	0		16.79	0		--	--
16.81	0.96		16.8	0		16.81	0		--	--
16.82	0.18		16.82	0		16.82	0		--	--
16.84	0		16.83	0		16.84	0		--	--
16.86	0		16.85	0		16.86	0		--	--
16.87	0		16.87	0		16.87	0		--	--
16.89	0		16.88	0		16.89	0		--	--
16.91	0.18		16.9	0		16.91	0		--	--
16.92	0.76		16.92	0		16.92	0		--	--
16.94	2.59		16.93	0		16.94	0		--	--
16.96	7.02		16.95	0		16.96	0		--	--
16.97	15.25		16.97	0		16.97	0.17		--	--
16.99	26.55		16.98	0		16.99	0.72		--	--
17.01	37.04		17	0		17.01	2.42		--	--
17.02	41.38		17.02	0		17.02	6.58		--	--
17.04	37.04		17.03	0		17.04	14.29		--	--
17.06	26.55		17.05	0		17.06	24.89		--	--
17.07	15.25		17.07	0		17.07	34.88		--	--
17.09	7.02		17.08	0		17.09	39.5		--	--
17.11	2.59		17.1	0		17.11	37.15		--	--
17.12	0.76		17.12	0		17.12	31.68		--	--
17.14	0.18		17.13	0		17.14	29.44		--	--
17.16	0		17.15	0		17.16	34.22		--	--
17.17	0		17.17	0		17.17	44.42		--	--
17.19	0		17.18	0		17.19	55.29		--	--
17.21	0		17.2	0		17.21	62.6		--	--
17.22	0		17.22	0		17.22	64.83		--	--
17.24	0		17.23	0		17.24	62.7		--	--
17.26	0		17.25	0		17.26	58.25		--	--
17.27	0		17.27	0		17.27	54.06		--	--
17.29	0		17.28	0		17.29	50.73		--	--
17.31	0		17.3	0		17.31	45.93		--	--
17.32	0		17.32	0		17.32	37.23		--	--
17.34	0		17.33	0		17.34	25.59		--	--
17.36	0		17.35	0		17.36	14.44		--	--
17.37	0		17.37	0		17.37	6.56		--	--
17.39	0		17.38	0		17.39	2.42		--	--
17.41	0		17.4	0		17.41	0.71		--	--
17.42	0		17.42	0		17.42	0.17		--	--
17.44	0		17.43	0		17.44	0		--	--
17.46	0		17.45	0		17.46	0		--	--
17.47	0		17.47	0		17.47	0		--	--
17.49	0		17.48	0		17.49	0		--	--
17.51	0		17.5	0		17.51	0		--	--
17.52	0		17.52	0		17.52	0		--	--
17.54	0		17.53	0		17.54	0		--	--
17.56	0		17.55	0		17.56	0		--	--
17.57	0		17.57	0		17.57	0		--	--
17.59	0		17.58	0		17.59	0		--	--
17.61	0		17.6	0		17.61	0		--	--
17.62	0		17.62	0		17.62	0		--	--
17.64	0		17.63	0		17.64	0		--	--
17.66	0		17.65	0		17.66	0		--	--
17.67	0		17.67	0		17.67	0		--	--
17.69	0		17.68	0		17.69	0		--	--
17.71	0		17.7	0		17.71	0		--	--
17.72	0		17.72	0		17.72	0		--	--
17.74	0		17.73	0		17.74	0		--	--
17.76	0		17.75	0		17.76	0		--	--
17.77	0		17.77	0		17.77	0		--	--
17.79	0		17.78	0		17.79	0		--	--
17.81	0		17.8	0		17.81	0		--	--
17.83	0		17.82	0		17.82	0		--	--
17.84	0		17.83	0		17.84	0		--	--
17.86	0		17.85	0		17.86	0		--	--
17.88	0		17.87	0		17.87	0		--	--
17.89	0		17.88	0		17.89	0		--	--
17.91	0		17.9	0		17.91	0		--	--
17.93	0		17.92	0		17.92	0		--	--
17.94	0		17.93	0		17.94	0		--	--
17.96	0		17.95	0		17.96	0		--	--
17.98	0		17.97	0		17.97	0		--	--
17.99	0		17.98	0		17.99	0		--	--
18.01	0		18	0		18.01	0		--	--
18.03	0		18.02	0		18.02	0		--	--
18.04	0		18.04	0		18.04	0		--	--
18.06	0		18.05	0		18.06	0		--	--
18.08	0		18.07	0		18.07	0		--	--
18.09	0		18.09	0		18.09	0.18		--	--
18.11	0		18.1	0		18.11	0.77		--	--
18.13	0		18.12	0		18.12	2.6		--	--
18.14	0		18.14	0		18.14	7.05		--	--
18.16	0		18.15	0		18.16	15.32		--	--
18.18	0		18.17	0		18.17	26.67		--	--
18.19	0		18.19	0		18.19	37.19		--	--
18.21	0		18.2	0		18.21	41.56		--	--
18.23	0		18.22	0		18.22	37.19		--	--
18.24	0		18.24	0		18.24	26.67		--	--
18.26	0		18.25	0		18.26	15.32		--	--
18.28	0		18.27	0		18.27	7.05		--	--
18.29	0.17		18.29	0		18.29	2.6		--	--
18.31	0.71		18.3	0		18.31	0.77		--	--
18.33	2.4		18.32	0		18.32	0.18		--	--
18.34	6.74		18.34	0		18.34	0		--	--
18.36	15.11		18.35	0		18.36	0		--	--
18.38	27.86		18.37	0.26		18.37	0		--	--
18.39	43.1		18.39	1.11		18.39	0		--	--
18.41	57.35		18.4	3.75		18.41	0		--	--
18.43	67.35		18.42	10.17		18.42	0		--	--
18.44	70.82		18.44	22.11		18.44	0		--	--
18.46	66.34		18.45	38.5		18.46	0		--	--
18.48	55.25		18.47	53.7		18.47	0		--	--
18.49	42.86		18.49	60		18.49	0		--	--
18.51	35.93		18.5	53.7		18.51	0		--	--
18.53	37.43		18.52	38.5		18.52	0.17		--	--
18.54	43.58		18.54	22.11		18.54	0.71		--	--
18.56	47.86		18.55	10.17		18.56	2.39		--	--
18.58	47.4		18.57	3.75		18.57	6.49		--	--
18.59	45.45		18.59	1.11		18.59	14.11		--	--
18.61	47.86		18.6	0.26		18.61	24.58		--	--
18.63	56.71		18.62	0		18.62	34.28		--	--
18.64	69.22		18.64	0		18.64	38.3		--	--
18.66	81.38		18.65	0		18.66	34.28		--	--
18.68	90.4		18.67	0		18.67	24.58		--	--
18.69	94.83		18.69	0		18.69	14.11		--	--
18.71	94.16		18.7	0		18.71	6.49		--	--
18.73	88.9		18.72	0		18.72	2.39		--	--
18.74	80.61		18.74	0		18.74	0.71		--	--
18.76	72.07		18.75	0		18.76	0.17		--	--
18.78	66.41		18.77	0		18.77	0		--	--
18.79	65.61		18.79	0		18.79	0		--	--
18.81	70.02		18.8	0		18.81	0		--	--
18.83	80.75		18.82	0		18.82	0		--	--
18.84	99.48		18.84	0		18.84	0		--	--
18.86	122.33		18.85	0		18.86	0		--	--
18.88	137.28		18.87	0		18.87	0		--	--
18.89	132.01		18.89	0		18.89	0		--	--
18.91	105.25		18.9	0		18.91	0		--	--
18.93	68.63		18.92	0		18.92	0		--	--
18.94	36.34		18.94	0		18.94	0		--	--
18.96	15.63		18.95	0		18.96	0		--	--
18.98	5.61		18.97	0		18.97	0		--	--
18.99	2.24		18.99	0		18.99	0		--	--
19.01	2.69		19	0		19.01	0		--	--
19.03	6.5		19.02	0		19.02	0		--	--
19.04	14.14		19.04	0		19.04	0		--	--
19.06	24.61		19.05	0		19.06	0		--	--
19.08	34.49		19.07	0		19.07	0		--	--
19.09	39.24		19.09	0		19.09	0		--	--
19.11	37.5		19.1	0		19.11	0		--	--
19.13	33.72		19.12	0		19.12	0		--	--
19.14	35.57		19.14	0		19.14	0		--	--
19.16	47.44		19.15	0		19.16	0		--	--
19.18	66.82		19.17	0		19.17	0		--	--
19.19	85.73		19.19	0		19.19	0		--	--
19.21	96.97		19.2	0.17		19.21	0		--	--
19.23	98.84		19.22	0.72		19.22	0		--	--
19.24	93.47		19.24	2.44		19.24	0		--	--
19.26	83.27		19.25	6.62		19.26	0		--	--
19.28	71.06		19.27	14.38		19.27	0		--	--
19.29	61.68		19.29	25.04		19.29	0		--	--
19.31	59.13		19.3	34.92		19.31	0		--	--
19.33	61.35		19.32	39.02		19.32	0		--	--
19.34	60.96		19.34	34.92		19.34	0		--	--
19.36	52.39		19.35	25.04		19.36	0		--	--
19.38	37.23		19.37	14.38		19.37	0		--	--
19.39	22.08		19.39	6.62		19.39	0		--	--
19.41	13.07		19.4	2.44		19.41	0		--	--
19.43	13.37		19.42	0.72		19.42	0		--	--
19.44	24.06		19.44	0.17		19.44	0		--	--
19.46	44.56		19.45	0		19.46	0		--	--
19.48	70.53		19.47	0		19.47	0		--	--
19.49	93.86		19.49	0		19.49	0		--	--
19.51	105.84		19.5	0		19.51	0		--	--
19.53	102.39		19.52	0		19.52	0		--	--
19.54	85.61		19.54	0		19.54	0		--	--
19.56	61.76		19.55	0		19.56	0		--	--
19.58	38.06		19.57	0		19.57	0		--	--
19.59	19.75		19.59	0		19.59	0		--	--
19.61	8.5		19.6	0		19.61	0		--	--
19.63	3.57		19.62	0		19.62	0		--	--
19.64	3.35		19.64	0		19.64	0		--	--
19.66	8.75		19.65	0		19.66	0		--	--
19.68	23.21		19.67	0		19.67	0		--	--
19.69	50.62		19.69	0		19.69	0		--	--
19.71	88.73		19.7	0		19.71	0		--	--
19.73	125.87		19.72	0		19.72	0		--	--
19.74	146.77		19.74	0		19.74	0.25		--	--
19.76	146.4		19.75	0		19.76	1.57		--	--
19.78	135.21		19.77	0		19.77	6.67		--	--
19.79	128.2		19.79	0.22		19.79	22.34		--	--
19.81	129.46		19.8	1.22		19.81	61.31		--	--
19.83	132.01		19.82	4.54		19.82	142.73		--	--
19.84	130.86		19.84	13.66		19.84	285.61		--	--
19.86	132.83		19.85	33.68		19.86	499.08		--	--
19.88	150.38		19.87	68.61		19.87	774.31		--	--
19.89	188.31		19.89	117.39		19.89	1082.93		--	--
19.91	234.79		19.9	171.23		19.91	1382.43		--	--
19.93	271.61		19.92	216.05		19.92	1622.33		--	--
19.94	286.95		19.94	239.07		19.94	1751.59		--	--
19.96	281.52		19.95	234.23		19.96	1733.9		--	--
19.98	262.6		19.97	204.77		19.97	1566.46		--	--
19.99	237.45		19.99	161.69		19.99	1288.35		--	--
20.01	210.16		20	117.77		20.01	966.03		--	--
20.03	183.3		20.02	80.79		20.02	665.2		--	--
20.04	158.55		20.04	52.48		20.04	427.18		--	--
20.06	135.54		20.05	32.16		20.06	262.72		--	--
20.08	112.01		20.07	20.65		20.07	160.58		--	--
20.09	87.84		20.09	19.9		20.09	102.88		--	--
20.11	67.4		20.1	30.75		20.11	73.64		--	--
20.13	55.51		20.12	50.05		20.12	59.95		--	--
20.14	51.07		20.14	68.99		20.14	51.28		--	--
20.16	47.91		20.15	76.89		20.16	40.86		--	--
20.18	40.42		20.17	68.82		20.17	27.91		--	--
20.19	29.99		20.19	49.34		20.19	15.74		--	--
20.21	23.62		20.2	28.34		20.21	7.15		--	--
20.23	33.15		20.22	13.04		20.22	2.63		--	--
20.24	73.87		20.24	4.81		20.24	0.78		--	--
20.26	165.08		20.25	1.42		20.26	0.18		--	--
20.28	320.29		20.27	0.34		20.27	0		--	--
20.29	533.69		20.29	0		20.29	0		--	--
20.31	771.2		20.3	0		20.31	0.17		--	--
20.33	979.25		20.32	0		20.32	0.71		--	--
20.34	1109.78		20.34	0		20.34	2.4		--	--
20.36	1141.82		20.35	0		20.36	6.51		--	--
20.38	1088.11		20.37	0.43		20.37	14.14		--	--
20.39	981.74		20.39	2.04		20.39	24.63		--	--
20.41	854.21		20.4	7.11		20.41	34.35		--	--
20.43	722.35		20.42	19.96		20.43	38.38		--	--
20.44	593.03		20.44	45.23		20.44	34.35		--	--
20.46	473.8		20.45	82.76		20.46	24.63		--	--
20.48	375.04		20.47	122.4		20.48	14.14		--	--
20.49	302.73		20.49	146.65		20.49	6.51		--	--
20.51	249.82		20.5	142.69		20.51	2.4		--	--
20.53	201.61		20.52	113.93		20.53	0.71		--	--
20.54	148.56		20.54	77.55		20.54	0.17		--	--
20.56	95.04		20.55	50.86		20.56	0		--	--
20.58	52.73		20.57	40.04		20.58	0		--	--
20.59	28.95		20.59	39.64		20.59	0		--	--
20.61	23.36		20.6	39.89		20.61	0		--	--
20.63	29.72		20.62	34.66		20.63	0		--	--
20.64	39.43		20.64	24.68		20.64	0		--	--
20.66	45.73		20.65	14.17		20.66	0		--	--
20.68	46.99		20.67	6.52		20.68	0		--	--
20.69	48.16		20.69	2.4		20.69	0		--	--
20.71	55.96		20.7	0.71		20.71	0		--	--
20.73	73.61		20.72	0.17		20.73	0		--	--
20.74	98.97		20.74	0		20.74	0		--	--
20.76	127.33		20.75	0		20.76	0		--	--
20.78	152.64		20.77	0		20.78	0		--	--
20.79	166.27		20.79	0		20.79	0		--	--
20.81	160.33		20.8	0		20.81	0		--	--
20.83	134.88		20.82	0		20.83	0		--	--
20.84	101.3		20.84	0		20.84	0		--	--
20.86	73.72		20.85	0		20.86	0		--	--
20.88	57.76		20.87	0.19		20.88	0		--	--
20.89	48.96		20.89	1.18		20.89	0		--	--
20.91	41.12		20.9	4.29		20.91	0		--	--
20.93	33.91		20.92	13.21		20.93	0		--	--
20.94	31.15		20.94	33.03		20.94	0		--	--
20.96	35.19		20.95	68.76		20.96	0		--	--
20.98	42.06		20.97	121.91		20.98	0		--	--
20.99	44.92		20.99	189.04		20.99	0		--	--
21.01	39.72		21	264.93		21.01	0		--	--
21.03	28.78		21.02	345.71		21.03	0.29		--	--
21.04	18.1		21.04	427.72		21.04	1.56		--	--
21.06	13.63		21.05	504.88		21.06	6.08		--	--
21.08	19.59		21.07	569.87		21.08	18.48		--	--
21.09	38.07		21.09	617.34		21.09	46.5		--	--
21.11	67.34		21.1	645.76		21.11	97.67		--	--
21.13	100.96		21.12	655.56		21.13	173.8		--	--
21.14	131.9		21.14	647.5		21.14	267.97		--	--
21.16	160.67		21.15	624.1		21.16	367.52		--	--
21.18	196.51		21.17	592.03		21.18	461.29		--	--
21.19	247.16		21.19	561.92		21.19	542.82		--	--
21.21	308.53		21.2	541.94		21.21	607.34		--	--
21.23	364.52		21.22	533.53		21.23	649.51		--	--
21.24	397.86		21.24	532.04		21.24	665.92		--	--
21.26	401.91		21.25	530.86		21.26	657.82		--	--
21.28	386.02		21.27	526.66		21.28	631.14		--	--
21.29	371.33		21.29	521.5		21.29	597.98		--	--
21.31	377.93		21.3	520.08		21.31	574.88		--	--
21.33	412.51		21.32	524.53		21.33	575.63		--	--
21.34	464.75		21.34	530.95		21.34	600.25		--	--
21.36	516.74		21.35	531.36		21.36	633.9		--	--
21.38	554.11		21.37	519.6		21.38	656.47		--	--
21.39	571.5		21.39	497.53		21.39	655.9		--	--
21.41	569.53		21.4	476.34		21.41	633.55		--	--
21.43	551.54		21.42	468.97		21.43	595.15		--	--
21.44	522.66		21.44	480.71		21.44	540.76		--	--
21.46	489.38		21.45	503.43		21.46	466.14		--	--
21.48	459		21.47	517.24		21.48	371.94		--	--
21.49	435.07		21.49	499.04		21.49	268.49		--	--
21.51	416.4		21.5	436.21		21.51	171.78		--	--
21.53	401.49		21.52	336.67		21.53	95.91		--	--
21.54	392.05		21.54	225.68		21.54	46.54		--	--
21.56	388.47		21.55	131.54		21.56	21.61		--	--
21.58	385.88		21.57	71.68		21.58	15.19		--	--
21.59	378.51		21.59	49.29		21.59	21.62		--	--
21.61	365.35		21.6	57.08		21.61	35.22		--	--
21.63	352.1		21.62	82.3		21.63	48.69		--	--
21.64	344.13		21.64	108.94		21.64	54.41		--	--
21.66	343.84		21.65	121.52		21.66	48.69		--	--
21.68	350.63		21.67	112.55		21.68	34.91		--	--
21.69	360.49		21.69	86.12		21.69	20.05		--	--
21.71	365.9		21.7	54.27		21.71	9.23		--	--
21.73	359.17		21.72	28.08		21.73	3.58		--	--
21.74	339.17		21.74	11.88		21.74	1.78		--	--
21.76	309.32		21.75	4.1		21.76	2.85		--	--
21.78	269.74		21.77	1.32		21.78	7.1		--	--
21.79	217.41		21.79	1.3		21.79	15.43		--	--
21.81	155.15		21.8	3.84		21.81	26.87		--	--
21.83	94.58		21.82	11.02		21.83	37.47		--	--
21.84	47.96		21.84	25.59		21.84	41.87		--	--
21.86	20.04		21.85	48.1		21.86	37.47		--	--
21.88	6.8		21.87	73.25		21.88	26.87		--	--
21.89	1.9		21.89	90.44		21.89	15.43		--	--
21.91	0.34		21.9	90.56		21.91	7.1		--	--
21.93	0		21.92	73.53		21.93	2.62		--	--
21.94	0		21.94	48.4		21.94	0.77		--	--
21.96	0		21.95	25.81		21.96	0.18		--	--
21.98	0		21.97	11.14		21.98	0		--	--
21.99	0		21.99	3.89		21.99	0		--	--
22.01	0		22	1.1		22.01	0		--	--
22.03	0		22.02	0.21		22.03	0		--	--
22.04	0		22.04	0		22.04	0		--	--
22.06	0		22.05	0		22.06	0		--	--
22.08	0		22.07	0.27		22.08	0		--	--
22.09	0		22.09	1.13		22.09	0		--	--
22.11	0		22.1	3.84		22.11	0		--	--
22.13	0		22.12	10.59		22.13	0		--	--
22.14	0		22.14	23.37		22.14	0		--	--
22.16	0		22.15	41.87		22.16	0		--	--
22.18	0		22.17	61.81		22.18	0		--	--
22.19	0		22.19	76.69		22.19	0		--	--
22.21	0		22.2	83.05		22.21	0		--	--
22.23	0		22.22	82.89		22.23	0		--	--
22.24	0		22.24	80.82		22.24	0		--	--
22.26	0		22.25	80.75		22.26	0		--	--
22.28	0		22.27	83.75		22.28	0		--	--
22.29	0.18		22.29	90.65		22.29	0		--	--
22.31	0.76		22.3	104.5		22.31	0		--	--
22.33	2.76		22.32	129.39		22.33	0		--	--
22.34	7.93		22.34	164.7		22.34	0		--	--
22.36	18.51		22.35	198.63		22.36	0		--	--
22.38	35.98		22.37	214.21		22.38	0		--	--
22.39	59.2		22.39	202.95		22.39	0		--	--
22.41	83.89		22.4	174.34		22.41	0		--	--
22.43	104.36		22.42	147.72		22.43	0		--	--
22.44	117.01		22.44	134.33		22.44	0.19		--	--
22.46	123.66		22.45	128.84		22.46	0.81		--	--
22.48	132.13		22.47	118.72		22.48	2.73		--	--
22.49	150.03		22.49	97.9		22.49	7.4		--	--
22.51	175.9		22.5	70.2		22.51	16.09		--	--
22.53	196.8		22.52	45.58		22.53	28.01		--	--
22.54	196.9		22.54	32.35		22.54	39.07		--	--
22.56	170.03		22.55	33.79		22.56	43.65		--	--
22.58	124.29		22.57	46.66		22.58	39.07		--	--
22.59	76.03		22.59	61.66		22.59	28.01		--	--
22.61	38.61		22.6	68.21		22.61	16.09		--	--
22.63	16.14		22.62	60.88		22.63	7.4		--	--
22.64	5.49		22.64	43.86		22.64	2.73		--	--
22.66	1.49		22.65	25.95		22.66	0.81		--	--
22.68	0.29		22.67	14.52		22.68	0.19		--	--
22.69	0		22.69	12.34		22.69	0		--	--
22.71	0		22.7	18.84		22.71	0		--	--
22.73	0		22.72	30.91		22.73	0		--	--
22.74	0		22.74	42.7		22.74	0		--	--
22.76	0		22.75	47.71		22.76	0		--	--
22.78	0		22.77	42.7		22.78	0		--	--
22.79	0		22.79	30.61		22.79	0		--	--
22.81	0		22.8	17.58		22.81	0		--	--
22.83	0		22.82	8.09		22.83	0		--	--
22.84	0		22.84	2.98		22.84	0		--	--
22.86	0		22.85	0.88		22.86	0.21		--	--
22.88	0		22.87	0.21		22.88	0.9		--	--
22.89	0		22.89	0		22.89	3.03		--	--
22.91	0		22.9	0		22.91	8.23		--	--
22.93	0		22.92	0		22.93	17.89		--	--
22.94	0		22.94	0		22.94	31.15		--	--
22.96	0		22.95	0		22.96	43.45		--	--
22.98	0		22.97	0		22.98	48.55		--	--
22.99	0		22.99	0		22.99	43.45		--	--
23.01	0		23	0		23.01	31.15		--	--
23.03	0		23.02	0		23.03	17.89		--	--
23.04	0		23.04	0		23.04	8.44		--	--
23.06	0		23.05	0		23.06	3.93		--	--
23.08	0		23.07	0		23.08	3.92		--	--
23.09	0		23.09	0		23.09	8.41		--	--
23.11	0		23.1	0		23.11	17.83		--	--
23.13	0		23.12	0		23.13	31.04		--	--
23.14	0		23.14	0		23.14	43.3		--	--
23.16	0		23.15	0		23.16	48.37		--	--
23.18	0		23.17	0		23.18	43.3		--	--
23.19	0		23.19	0		23.19	31.04		--	--
23.21	0.2		23.2	0		23.21	17.83		--	--
23.23	0.84		23.22	0.19		23.23	8.2		--	--
23.24	2.84		23.24	0.82		23.24	3.02		--	--
23.26	7.72		23.25	2.76		23.26	0.89		--	--
23.28	16.78		23.27	7.5		23.28	0.21		--	--
23.29	29.21		23.29	16.3		23.29	0		--	--
23.31	40.74		23.3	28.38		23.31	0		--	--
23.33	45.68		23.32	39.58		23.33	0		--	--
23.34	41.44		23.34	44.22		23.34	0		--	--
23.36	31.59		23.35	39.58		23.36	0		--	--
23.38	23.23		23.37	28.38		23.38	0		--	--
23.39	21.74		23.39	16.3		23.39	0		--	--
23.41	27.25		23.4	7.5		23.41	0		--	--
23.43	34.88		23.42	2.76		23.43	0		--	--
23.44	38.23		23.44	0.82		23.44	0		--	--
23.46	34.04		23.45	0.19		23.46	0		--	--
23.48	24.41		23.47	0		23.48	0		--	--
23.49	14.02		23.49	0		23.49	0		--	--
23.51	6.45		23.5	0.17		23.51	0		--	--
23.53	2.38		23.52	0.71		23.53	0		--	--
23.54	0.7		23.54	2.41		23.54	0		--	--
23.56	0.17		23.55	6.54		23.56	0		--	--
23.58	0		23.57	14.21		23.58	0		--	--
23.59	0		23.59	24.74		23.59	0		--	--
23.61	0		23.6	34.51		23.61	0		--	--
23.63	0		23.62	38.55		23.63	0		--	--
23.64	0		23.64	34.51		23.64	0		--	--
23.66	0		23.65	24.74		23.66	0		--	--
23.68	0		23.67	14.21		23.68	0		--	--
23.69	0		23.69	6.54		23.69	0		--	--
23.71	0		23.7	2.41		23.71	0		--	--
23.73	0		23.72	0.71		23.73	0		--	--
23.74	0		23.74	0.48		23.74	0		--	--
23.76	0		23.75	1.59		23.76	0		--	--
23.78	0		23.77	5.85		23.78	0		--	--
23.79	0		23.79	17.02		23.79	0		--	--
23.81	0		23.8	40.53		23.81	0		--	--
23.83	0		23.82	78.92		23.83	0		--	--
23.84	0		23.84	126.64		23.84	0		--	--
23.86	0		23.85	168.86		23.86	0		--	--
23.88	0		23.87	189.16		23.88	0		--	--
23.89	0		23.89	180.66		23.89	0		--	--
23.91	0		23.9	149.62		23.91	0		--	--
23.93	0		23.92	109.07		23.93	0		--	--
23.94	0		23.94	70.41		23.94	0		--	--
23.96	0		23.95	39.97		23.96	0		--	--
23.98	0		23.97	19.62		23.98	0		--	--
23.99	0		23.99	8.1		23.99	0		--	--
24.01	0		24	2.76		24.01	0		--	--
24.03	0		24.02	0.75		24.03	0		--	--
24.05	0		24.04	0.18		24.04	0		--	--
24.06	0		24.05	0		24.06	0		--	--
24.08	0		24.07	0		24.08	0		--	--
24.1	0		24.09	0		24.09	0		--	--
24.11	0		24.1	0		24.11	0		--	--
24.13	0		24.12	0		24.13	0		--	--
24.15	0.18		24.14	0		24.14	0		--	--
24.16	0.74		24.15	0		24.16	0		--	--
24.18	2.52		24.17	0		24.18	0		--	--
24.2	6.84		24.19	0		24.19	0		--	--
24.21	14.87		24.2	0		24.21	0		--	--
24.23	25.9		24.22	0		24.23	0		--	--
24.25	36.12		24.24	0		24.24	0		--	--
24.26	40.36		24.26	0		24.26	0		--	--
24.28	36.12		24.27	0		24.28	0		--	--
24.3	25.9		24.29	0		24.29	0		--	--
24.31	14.87		24.31	0		24.31	0		--	--
24.33	6.84		24.32	0		24.33	0		--	--
24.35	2.52		24.34	0		24.34	0.18		--	--
24.36	0.74		24.36	0		24.36	0.75		--	--
24.38	0.18		24.37	0		24.38	2.53		--	--
24.4	0		24.39	0		24.39	6.88		--	--
24.41	0		24.41	0		24.41	14.94		--	--
24.43	0		24.42	0		24.43	26.02		--	--
24.45	0		24.44	0		24.44	36.29		--	--
24.46	0		24.46	0		24.46	40.55		--	--
24.48	0		24.47	0		24.48	36.29		--	--
24.5	0		24.49	0		24.49	26.02		--	--
24.51	0.17		24.51	0		24.51	14.94		--	--
24.53	0.71		24.52	0		24.53	6.88		--	--
24.55	2.42		24.54	0		24.54	2.53		--	--
24.56	6.55		24.56	0		24.56	0.75		--	--
24.58	14.24		24.57	0		24.58	0.18		--	--
24.6	24.8		24.59	0		24.59	0		--	--
24.61	34.59		24.61	0		24.61	0		--	--
24.63	38.65		24.62	0		24.63	0		--	--
24.65	34.59		24.64	0		24.64	0		--	--
24.66	24.8		24.66	0.16		24.66	0		--	--
24.68	14.24		24.67	0.7		24.68	0		--	--
24.7	6.55		24.69	2.36		24.69	0		--	--
24.71	2.42		24.71	6.61		24.71	0		--	--
24.73	0.94		24.72	14.78		24.73	0.23		--	--
24.75	1.13		24.74	27.12		24.74	0.96		--	--
24.76	3.24		24.76	41.63		24.76	3.24		--	--
24.78	8.79		24.77	54.77		24.78	8.8		--	--
24.8	19.11		24.79	63.39		24.79	19.12		--	--
24.81	33.27		24.81	65.49		24.81	33.29		--	--
24.83	46.4		24.82	60.01		24.83	46.43		--	--
24.85	51.84		24.84	47.65		24.84	51.88		--	--
24.86	46.4		24.86	31.93		24.86	46.43		--	--
24.88	33.27		24.87	17.85		24.88	33.29		--	--
24.9	19.11		24.89	8.68		24.89	19.12		--	--
24.91	8.79		24.91	5.24		24.91	8.8		--	--
24.93	3.24		24.92	7.26		24.93	3.24		--	--
24.95	0.96		24.94	14.12		24.94	0.96		--	--
24.96	0.23		24.96	24.24		24.96	0.23		--	--
24.98	0		24.97	33.81		24.98	0		--	--
25	0		24.99	37.77		24.99	0		--	--
25.01	0		25.01	33.81		25.01	0		--	--
25.03	0		25.02	24.24		25.03	0		--	--
25.05	0		25.04	13.92		25.04	0		--	--
25.06	0		25.06	6.41		25.06	0		--	--
25.08	0		25.07	2.36		25.08	0		--	--
25.1	0		25.09	0.7		25.09	0		--	--
25.11	0		25.11	0.16		25.11	0		--	--
25.13	0		25.12	0		25.13	0		--	--
25.15	0		25.14	0		25.14	0		--	--
25.16	0		25.16	0		25.16	0		--	--
25.18	0		25.17	0		25.18	0		--	--
25.2	0		25.19	0		25.19	0		--	--
25.21	0		25.21	0		25.21	0		--	--
25.23	0		25.22	0		25.23	0		--	--
25.25	0		25.24	0		25.24	0		--	--
25.26	0		25.26	0		25.26	0		--	--
25.28	0		25.27	0		25.28	0		--	--
25.3	0		25.29	0		25.29	0		--	--
25.31	0		25.31	0		25.31	0		--	--
25.33	0		25.32	0		25.33	0		--	--
25.35	0		25.34	0		25.34	0		--	--
25.36	0		25.36	0		25.36	0		--	--
25.38	0		25.37	0		25.38	0		--	--
25.4	0		25.39	0		25.39	0		--	--
25.41	0		25.41	0		25.41	0		--	--
25.43	0		25.42	0		25.43	0		--	--
25.45	0		25.44	0		25.44	0		--	--
25.46	0		25.46	0		25.46	0		--	--
25.48	0		25.47	0		25.48	0		--	--
25.5	0		25.49	0		25.49	0		--	--
25.51	0		25.51	0		25.51	0		--	--
25.53	0		25.52	0		25.53	0		--	--
25.55	0		25.54	0		25.54	0		--	--
25.56	0		25.56	0		25.56	0		--	--
25.58	0		25.57	0		25.58	0		--	--
25.6	0		25.59	0		25.59	0		--	--
25.61	0		25.61	0		25.61	0		--	--
25.63	0		25.62	0		25.63	0		--	--
25.65	0		25.64	0		25.64	0		--	--
25.66	0		25.66	0		25.66	0		--	--
25.68	0		25.67	0		25.68	0		--	--
25.7	0		25.69	0		25.69	0		--	--
25.71	0		25.71	0		25.71	0		--	--
25.73	0		25.72	0.18		25.73	0		--	--
25.75	0		25.74	0.76		25.74	0		--	--
25.76	0		25.76	2.59		25.76	0		--	--
25.78	0		25.77	7.02		25.78	0		--	--
25.8	0		25.79	15.25		25.79	0		--	--
25.81	0		25.81	26.55		25.81	0		--	--
25.83	0		25.82	37.2		25.83	0		--	--
25.85	0		25.84	42.11		25.84	0		--	--
25.86	0		25.86	39.52		25.86	0		--	--
25.88	0		25.87	33.31		25.88	0		--	--
25.9	0		25.89	30.14		25.89	0		--	--
25.91	0		25.91	33.44		25.91	0		--	--
25.93	0		25.92	41.14		25.93	0		--	--
25.95	0		25.94	48.44		25.94	0		--	--
25.96	0		25.96	52.85		25.96	0		--	--
25.98	0		25.97	55.17		25.98	0		--	--
26	0		25.99	55.97		25.99	0		--	--
26.01	0		26.01	52.88		26.01	0		--	--
26.03	0		26.02	43.77		26.03	0		--	--
26.05	0		26.04	30.33		26.04	0		--	--
26.06	0		26.06	17.17		26.06	0		--	--
26.08	0		26.07	7.82		26.08	0		--	--
26.1	0		26.09	3.05		26.09	0		--	--
26.11	0		26.11	1.55		26.11	0		--	--
26.13	0		26.12	2.57		26.13	0		--	--
26.15	0		26.14	6.44		26.14	0		--	--
26.16	0		26.16	13.99		26.16	0		--	--
26.18	0		26.17	24.36		26.18	0		--	--
26.2	0		26.19	33.98		26.19	0		--	--
26.21	0		26.21	37.97		26.21	0		--	--
26.23	0		26.22	33.98		26.23	0		--	--
26.25	0		26.24	24.36		26.24	0		--	--
26.26	0		26.26	13.99		26.26	0		--	--
26.28	0		26.27	6.44		26.28	0		--	--
26.3	0		26.29	2.37		26.29	0		--	--
26.31	0		26.31	0.7		26.31	0		--	--
26.33	0		26.32	0.17		26.33	0		--	--
26.35	0		26.34	0		26.34	0		--	--
26.36	0		26.36	0		26.36	0		--	--
26.38	0		26.37	0		26.38	0		--	--
26.4	0		26.39	0		26.39	0		--	--
26.41	0		26.41	0		26.41	0		--	--
26.43	0		26.42	0		26.43	0		--	--
26.45	0		26.44	0		26.44	0		--	--
26.46	0		26.46	0		26.46	0		--	--
26.48	0		26.47	0		26.48	0		--	--
26.5	0		26.49	0.22		26.49	0		--	--
26.51	0		26.51	1.08		26.51	0		--	--
26.53	0		26.52	3.82		26.53	0		--	--
26.55	0		26.54	10.84		26.54	0		--	--
26.56	0		26.56	24.88		26.56	0		--	--
26.58	0		26.57	46.21		26.58	0		--	--
26.6	0		26.59	69.46		26.6	0		--	--
26.61	0		26.61	84.6		26.61	0		--	--
26.63	0		26.62	83.54		26.63	0		--	--
26.65	0		26.64	66.89		26.65	0		--	--
26.66	0		26.66	43.43		26.66	0		--	--
26.68	0		26.67	22.86		26.68	0		--	--
26.7	0		26.69	9.75		26.7	0		--	--
26.71	0		26.71	3.37		26.71	0		--	--
26.73	0		26.72	0.94		26.73	0		--	--
26.75	0		26.74	0.17		26.75	0		--	--
26.76	0		26.76	0		26.76	0		--	--
26.78	0		26.77	0		26.78	0		--	--
26.8	0		26.79	0.26		26.8	0		--	--
26.81	0		26.81	1.27		26.81	0		--	--
26.83	0		26.82	4.45		26.83	0		--	--
26.85	0		26.84	12.62		26.85	0		--	--
26.86	0		26.86	28.87		26.86	0		--	--
26.88	0		26.87	53.43		26.88	0		--	--
26.9	0		26.89	80.01		26.9	0		--	--
26.91	0		26.91	97.06		26.91	0		--	--
26.93	0		26.92	95.43		26.93	0		--	--
26.95	0		26.94	76.09		26.95	0		--	--
26.96	0		26.96	49.2		26.96	0		--	--
26.98	0		26.97	25.79		26.98	0		--	--
27	0		26.99	10.96		27	0		--	--
27.01	0		27.01	3.77		27.01	0		--	--
27.03	0		27.02	1.05		27.03	0		--	--
27.05	0		27.04	0.39		27.05	0		--	--
27.06	0.21		27.06	0.84		27.06	0		--	--
27.08	0.87		27.07	2.83		27.08	0		--	--
27.1	2.94		27.09	7.69		27.1	0		--	--
27.11	7.98		27.11	16.71		27.11	0		--	--
27.13	17.34		27.12	29.09		27.13	0		--	--
27.15	30.2		27.14	40.57		27.15	0		--	--
27.16	42.12		27.16	45.33		27.16	0		--	--
27.18	47.06		27.17	40.57		27.18	0		--	--
27.2	42.12		27.19	29.09		27.2	0		--	--
27.21	30.2		27.21	16.71		27.21	0		--	--
27.23	17.34		27.22	7.69		27.23	0		--	--
27.25	7.98		27.24	2.83		27.25	0		--	--
27.26	2.94		27.26	0.84		27.26	0		--	--
27.28	0.87		27.27	0.2		27.28	0		--	--
27.3	0.21		27.29	0		27.3	0		--	--
27.31	0		27.31	0		27.31	0		--	--
27.33	0		27.32	0.22		27.33	0		--	--
27.35	0		27.34	0.92		27.35	0		--	--
27.36	0		27.36	3.11		27.36	0		--	--
27.38	0		27.37	8.43		27.38	0		--	--
27.4	0		27.39	18.31		27.4	0		--	--
27.41	0		27.41	31.89		27.41	0		--	--
27.43	0		27.42	44.47		27.43	0		--	--
27.45	0		27.44	49.69		27.45	0		--	--
27.46	0		27.46	44.47		27.46	0		--	--
27.48	0		27.47	31.89		27.48	0		--	--
27.5	0		27.49	18.31		27.5	0		--	--
27.51	0		27.51	8.43		27.51	0		--	--
27.53	0		27.52	3.11		27.53	0		--	--
27.55	0		27.54	0.92		27.55	0		--	--
27.56	0		27.56	0.22		27.56	0		--	--
27.58	0		27.57	0		27.58	0		--	--
27.6	0		27.59	0		27.6	0		--	--
27.61	0.36		27.61	0		27.61	0		--	--
27.63	2.53		27.62	0		27.63	0		--	--
27.65	10.24		27.64	0		27.65	0		--	--
27.66	32.67		27.66	0		27.66	0		--	--
27.68	85.24		27.67	0		27.68	0		--	--
27.7	184.57		27.69	0		27.7	0		--	--
27.71	335		27.71	0		27.71	0		--	--
27.73	515.85		27.72	0		27.73	0		--	--
27.75	686.01		27.74	0		27.75	0		--	--
27.76	807.07		27.76	0		27.76	0		--	--
27.78	864.57		27.77	0		27.78	0		--	--
27.8	867.56		27.79	0		27.8	0		--	--
27.81	830.82		27.81	0		27.81	0		--	--
27.83	765.14		27.82	0		27.83	0		--	--
27.85	682.19		27.84	0		27.85	0		--	--
27.86	599.44		27.86	0		27.86	0		--	--
27.88	531.82		27.87	0		27.88	0		--	--
27.9	480.14		27.89	0		27.9	0		--	--
27.91	433.11		27.91	0		27.91	0		--	--
27.93	383.07		27.92	0		27.93	0		--	--
27.95	337.84		27.94	0		27.95	0		--	--
27.96	314.04		27.96	0		27.96	0		--	--
27.98	319.96		27.97	0		27.98	0		--	--
28	344.81		27.99	0		28	0		--	--
28.01	367.23		28.01	0		28.01	0		--	--
28.03	372.34		28.02	0		28.03	0		--	--
28.05	362.07		28.04	0		28.05	0		--	--
28.06	351.99		28.06	0		28.06	0		--	--
28.08	357.55		28.07	0		28.08	0		--	--
28.1	383.61		28.09	0		28.1	0		--	--
28.11	424.06		28.11	0.18		28.11	0		--	--
28.13	470.62		28.12	0.78		28.13	0		--	--
28.15	516.93		28.14	2.64		28.15	0		--	--
28.16	553.79		28.16	7.17		28.16	0		--	--
28.18	570.54		28.17	15.57		28.18	0		--	--
28.2	563.18		28.19	27.12		28.2	0		--	--
28.21	541.02		28.21	37.82		28.21	0		--	--
28.23	519.68		28.22	42.26		28.23	0		--	--
28.25	506.58		28.24	37.82		28.25	0		--	--
28.26	495.8		28.26	27.12		28.26	0		--	--
28.28	476.07		28.27	15.57		28.28	0		--	--
28.3	441.38		28.29	7.17		28.3	0		--	--
28.31	392.79		28.31	2.64		28.31	0		--	--
28.33	337.25		28.32	0.78		28.33	0		--	--
28.35	285.55		28.34	0.18		28.35	0		--	--
28.36	247.39		28.36	0		28.36	0		--	--
28.38	225.93		28.37	0		28.38	0		--	--
28.4	217.23		28.39	0		28.4	0		--	--
28.41	217.44		28.41	0		28.41	0		--	--
28.43	223.74		28.42	0		28.43	0		--	--
28.45	236.22		28.44	0		28.45	0		--	--
28.46	254.85		28.46	0		28.46	0		--	--
28.48	276.12		28.47	0		28.48	0		--	--
28.5	294.41		28.49	0		28.5	0		--	--
28.51	304.85		28.51	0		28.51	0		--	--
28.53	308.6		28.52	0		28.53	0		--	--
28.55	309.83		28.54	0		28.55	0		--	--
28.56	310.86		28.56	0		28.56	0		--	--
28.58	310.15		28.57	0		28.58	0		--	--
28.6	306.92		28.59	0		28.6	0		--	--
28.61	303.4		28.61	0		28.61	0		--	--
28.63	302.39		28.62	0		28.63	0		--	--
28.65	301.92		28.64	0.18		28.65	0		--	--
28.66	290.61		28.66	0.77		28.66	0		--	--
28.68	255.95		28.67	2.59		28.68	0		--	--
28.7	197.65		28.69	7.03		28.7	0		--	--
28.71	133.45		28.71	15.28		28.71	0		--	--
28.73	86.27		28.72	26.61		28.73	0		--	--
28.75	69.79		28.74	37.11		28.75	0		--	--
28.76	84.13		28.76	41.46		28.76	0		--	--
28.78	120.01		28.77	37.11		28.78	0		--	--
28.8	163.18		28.79	26.61		28.8	0		--	--
28.81	196.57		28.81	15.28		28.81	0		--	--
28.83	205.07		28.82	7.03		28.83	0		--	--
28.85	183.43		28.84	2.59		28.85	0		--	--
28.86	140.38		28.86	0.77		28.86	0		--	--
28.88	92.33		28.87	0.18		28.88	0		--	--
28.9	53.41		28.89	0		28.9	0		--	--
28.91	31.46		28.91	0		28.91	0		--	--
28.93	29.76		28.92	0		28.93	0		--	--
28.95	49.75		28.94	0		28.95	0		--	--
28.96	89.39		28.96	0		28.96	0		--	--
28.98	139.96		28.97	0		28.98	0		--	--
29	185.94		28.99	0		29	0		--	--
29.01	213.68		29.01	0		29.01	0		--	--
29.03	218.97		29.02	0		29.03	0		--	--
29.05	205.98		29.04	0		29.05	0		--	--
29.06	180.74		29.06	0		29.06	0		--	--
29.08	148.44		29.07	0		29.08	0		--	--
29.1	114.28		29.09	0		29.1	0		--	--
29.11	83.55		29.11	0		29.11	0		--	--
29.13	60.07		29.12	0		29.13	0		--	--
29.15	46.25		29.14	0		29.15	0		--	--
29.16	41.81		29.16	0		29.16	0		--	--
29.18	42.75		29.17	0		29.18	0		--	--
29.2	42.34		29.19	0		29.2	0		--	--
29.21	36.44		29.21	0.19		29.21	0		--	--
29.23	25.79		29.22	0.8		29.23	0		--	--
29.25	14.71		29.24	2.72		29.25	0		--	--
29.26	6.77		29.26	7.38		29.26	0		--	--
29.28	2.68		29.27	16.05		29.28	0		--	--
29.3	1.69		29.29	27.94		29.3	0		--	--
29.31	3.81		29.31	38.97		29.31	0		--	--
29.33	10.95		29.32	43.54		29.33	0		--	--
29.35	27.08		29.34	38.97		29.35	0		--	--
29.36	55.42		29.36	27.94		29.36	0		--	--
29.38	95.4		29.37	16.05		29.38	0		--	--
29.4	139.98		29.39	7.38		29.4	0		--	--
29.41	178.24		29.41	2.72		29.41	0		--	--
29.43	201.96		29.42	0.8		29.43	0		--	--
29.45	210.93		29.44	0.19		29.45	0		--	--
29.46	212.1		29.46	0		29.46	0		--	--
29.48	212.13		29.47	0		29.48	0		--	--
29.5	210.59		29.49	0		29.5	0		--	--
29.51	200.73		29.51	0		29.51	0		--	--
29.53	178.41		29.52	0		29.53	0		--	--
29.55	148.86		29.54	0		29.55	0		--	--
29.56	122.86		29.56	0		29.56	0		--	--
29.58	109		29.57	0		29.58	0		--	--
29.6	110.43		29.59	0		29.6	0		--	--
29.61	127.19		29.61	0		29.61	0		--	--
29.63	155.12		29.62	0		29.63	0		--	--
29.65	187.43		29.64	0		29.65	0		--	--
29.66	216.56		29.66	0		29.66	0		--	--
29.68	238.41		29.67	0		29.68	0		--	--
29.7	252.68		29.69	0		29.7	0		--	--
29.71	259.19		29.71	0		29.71	0		--	--
29.73	255.18		29.72	0		29.73	0		--	--
29.75	236.29		29.74	0		29.75	0		--	--
29.76	200.96		29.76	0		29.76	0		--	--
29.78	153.34		29.77	0.17		29.78	0		--	--
29.8	102.58		29.79	0.74		29.8	0		--	--
29.81	58.89		29.81	2.49		29.81	0		--	--
29.83	28.48		29.82	6.77		29.83	0		--	--
29.85	11.67		29.84	14.71		29.85	0		--	--
29.86	4.51		29.86	25.61		29.86	0		--	--
29.88	3.74		29.87	35.72		29.88	0		--	--
29.9	0		29.89	212.32		29.9	0		--	--
29.91	0		29.91	0		29.91	0		--	--
29.93	0		29.92	0		29.93	0		--	--
29.95	0		29.94	0		29.95	0		--	--
29.96	231.55		29.96	0		29.96	0		--	--
29.98	0		29.97	0		29.98	0		--	--
30	0		29.99	0		30	0		--	--
30.03	0		30.02	0		30.03	0		--	--

## Sheet: Figure 2c
Figure 2c: Production of OGA (7) catalyzed by wild type EnPKS2 or its variants using 0.5 mM malonyl-CoA as substrate
The activities of EnPKS2 mutants were represented as the percentage of wild type EnPKS2 activity.
peak integral of HPLC for OGA (7)
S339A	S339L	EnPKS2-1		R212A	R212L	R212K	EnPKS2-2		K138M	K138R	K138E	EnPKS2-3
14382	0	14486		6967	3466	10006	9672		0	2705	0	2755
14604	0	14048		6501	3654	9962	9601		0	2542	0	2736
14391	0	14360		6946	3472	9857			0	2630	0	2825
13880		13805		6913	3502					2694		2772
		13343		6642	3470
		14003			3197
relative mutants activity (%)
S339A	S339L	EnPKS2-1		R212A	R212L	R212K			K138M	K138R	K138E
102.674	0	103.416		72.298	35.9674	103.834			0	97.583	0
104.258	0	100.289		67.4623	37.9183	103.378			0	91.7027	0
102.738	0	102.517		72.0801	36.0297	102.288			0	94.8773	0
99.0898		98.5543		71.7377	36.341					97.1861
		95.2561		68.9254	36.0089
		99.9679		68.9254	33.1759
average relative mutants activity (%)
S339A	S339L	EnPKS2		R212A	R212L	R212K			K138M	K138R	K138E
102.19	0	100		70.5007	35.9069	103.167			0	95.3373	0
Standard Deviation
1.89893	0			1.94775	1.39771	0.648629			0	2.33896	0

## Sheet: Figure 2d
Figure 2d: The catalytic activity of R212A and R212L mutants relative to the wild type EnPKS2 at indicated time points using 1.0 mM malonyl-CoA as substrate.
The activities of EnPKS2 mutants were represented as the percentage of wild type EnPKS2 activity.
EnPKS2-R212A
time(min)	1	2	3	relative mutants activity (%)	SD
5min	20.015	19.1924	14.008	17.7385	2.65913
25min	33.0307	33.2009	24.642	30.2912	3.99522
120min	53.9347	53.8921	36.6001	48.1423	8.16159
EnPKS2-R212L
time(min)	1	2	3	relative mutants activity (%)	SD
5min	0	0	0	0	0
25min	6.55712	6.78862	3.80626	5.71733	1.35463
120min	30.4239	31.5142	38.8781	33.6054	3.75481

## Sheet: Figure 4
Figure 4: LC-MS chromatograms at [M + H]+ = 127.0390 of TAL (8) in enzymatic reactions for site-directed mutants at K138 and/or R212 of EnPKS2, or at R134 of AaPYKS1 using malonyl-CoA as substrate.
X represents retention time (min); Y represents signal intensity
TAL (8) standard			No enzyme			EnPKS2			EnPKS2-K138M			EnPKS2-K138E			EnPKS2-K138M/R212A			AaPYKS1			AaPYKS1-R134A
X	Y		X	Y		X	Y		X	Y		X	Y		X	Y		X	Y		X	Y
0.05	1302.5		0.036	0		0.045	0		0.048	791.67		0.033	0		0.034	819.2		0.044	0		0.046	0
0.07	0		0.052	464.01		0.062	0		0.065	0		0.05	0		0.051	0		0.06	0		0.062	0
0.08	1259.47		0.069	0		0.078	0		0.081	0		0.067	0		0.068	945.89		0.077	0		0.079	1261.29
0.1	1694.88		0.086	582.43		0.095	625		0.098	960.72		0.083	0		0.084	0		0.094	0		0.096	0
0.12	0		0.103	0		0.112	689.26		0.115	0		0.1	0		0.101	0		0.111	0		0.113	0
0.13	1395.03		0.119	329.37		0.129	0		0.131	0		0.117	0		0.118	0		0.127	406.33		0.129	0
0.15	1313.78		0.136	0		0.145	739.31		0.148	0		0.133	0		0.134	905.64		0.144	0		0.146	0
0.17	933.85		0.153	68.53		0.162	330.18		0.165	137.37		0.15	0		0.151	326.74		0.161	120.32		0.163	279.59
0.18	920.78		0.169	53.45		0.179	324.27		0.181	159.26		0.167	0		0.168	357.01		0.177	154.66		0.179	299.54
0.2	984.64		0.186	63.4		0.195	322.71		0.198	168.66		0.184	0		0.184	363.05		0.194	197.34		0.196	313.98
0.22	1122.38		0.203	93.53		0.212	322.4		0.215	148.76		0.2	0		0.201	333.31		0.211	232.32		0.213	321.05
0.23	1275.08		0.219	128.1		0.229	324.59		0.231	107.16		0.217	0		0.218	280.17		0.227	251.89		0.229	305.6
0.25	1370.32		0.236	151.08		0.245	327.72		0.248	65.43		0.234	0		0.235	235.38		0.244	261.43		0.246	253.94
0.27	1369.98		0.253	161.45		0.262	319.27		0.265	43.25		0.25	0		0.251	222.89		0.261	263.64		0.263	176.29
0.28	1283.96		0.269	180.34		0.279	283.5		0.281	51.61		0.267	0		0.268	234.45		0.277	248.31		0.279	99.89
0.3	1154.78		0.286	232.37		0.295	219.21		0.298	92.77		0.284	0		0.285	238.46		0.294	205.2		0.296	45.52
0.32	1042.89		0.303	317.9		0.312	142.97		0.315	157.81		0.3	0		0.301	214.15		0.311	142.09		0.313	16.78
0.33	1006.62		0.319	401.46		0.329	77.03		0.331	221.59		0.317	0.71		0.318	172.98		0.327	80.42		0.329	4.95
0.35	1074.67		0.336	436.49		0.345	34.81		0.348	256.01		0.334	4.04		0.335	145		0.344	36.62		0.346	1.17
0.37	1225.02		0.353	404.26		0.362	15.3		0.365	252.02		0.35	14.56		0.351	146.77		0.361	13.5		0.363	0
0.38	1398.08		0.369	329.06		0.379	13.8		0.382	230.42		0.367	43.16		0.368	165.75		0.377	4.34		0.379	0
0.4	1535.47		0.386	255.28		0.395	28.92		0.398	218.92		0.384	103.27		0.385	173.69		0.394	2.43		0.396	0
0.42	1610.62		0.403	209.07		0.412	61.08		0.415	221.48		0.4	202.08		0.401	152.74		0.411	5.04		0.413	0.53
0.43	1631.19		0.419	186.83		0.429	106.35		0.432	216.55		0.417	325.38		0.418	108.81		0.427	14.46		0.43	3.51
0.45	1626.31		0.436	171.19		0.445	148.33		0.448	185.57		0.434	434.51		0.435	62.49		0.444	33.03		0.446	14.05
0.47	1621.01		0.453	150.06		0.462	165.72		0.465	133.98		0.45	487.13		0.451	28.75		0.461	63.51		0.463	43.43
0.48	1623.03		0.47	122.18		0.479	149.04		0.482	86.81		0.467	464.94		0.468	10.6		0.478	104.94		0.48	109.9
0.5	1624.99		0.486	91.74		0.496	109.37		0.498	68.33		0.484	388		0.485	3.13		0.494	154.82		0.496	228.12
0.52	1626.4		0.503	68.04		0.512	71.33		0.515	86.9		0.5	300.58		0.501	0.74		0.511	209.5		0.513	389.63
0.53	1655.51		0.52	63.06		0.529	55.9		0.532	133.1		0.517	244.95		0.518	0		0.528	261.11		0.53	547.97
0.55	1750.12		0.536	85.35		0.546	70.77		0.548	181.34		0.534	236.75		0.535	0		0.544	294.74		0.546	638.09
0.57	1915.09		0.553	130.24		0.562	108.24		0.565	201.62		0.551	255.33		0.551	0		0.561	295.25		0.563	623.04
0.58	2093.46		0.57	176.52		0.579	147.43		0.582	180.46		0.567	260.32		0.568	0.84		0.578	258.86		0.58	526.06
0.6	2201.95		0.586	196.01		0.596	163.92		0.598	129.38		0.584	226.07		0.585	3.53		0.594	202.36		0.596	408.33
0.62	2181.15		0.603	175.14		0.612	146.71		0.615	74.31		0.601	160.67		0.602	11.97		0.611	155.6		0.613	314.7
0.63	2031.39		0.62	126.27		0.629	105.19		0.632	34.19		0.617	91.88		0.618	32.47		0.628	144.59		0.63	247.04
0.65	1806.69		0.636	75.1		0.646	60.41		0.648	13.05		0.634	42.27		0.635	70.57		0.644	174.14		0.646	186.99
0.67	1576.48		0.653	43.26		0.662	27.8		0.665	5.61		0.651	15.58		0.652	122.87		0.661	223.1		0.663	127.55
0.68	1390.09		0.67	39.58		0.679	10.24		0.682	8.07		0.667	4.6		0.668	171.37		0.678	263.8		0.68	81.53
0.7	1267.93		0.686	63.06		0.696	3.02		0.698	20.7		0.684	1.09		0.685	191.47		0.694	287.95		0.696	65.71
0.72	1229.39		0.703	104.36		0.712	0.72		0.715	49.08		0.701	0		0.702	171.37		0.711	309.81		0.713	87.73
0.73	1306.76		0.72	144.36		0.729	0		0.732	96.52		0.717	0		0.718	123.52		0.728	341.21		0.73	138.97
0.75	1521.64		0.736	161.29		0.746	0		0.749	158.68		0.734	0		0.735	73.33		0.744	365.27		0.746	199.44
0.77	1838.29		0.753	145.02		0.762	0		0.765	219.17		0.751	0		0.752	41.8		0.761	349.93		0.763	247.81
0.78	2165.62		0.77	107.06		0.779	0		0.782	254.58		0.767	0.83		0.768	37.29		0.778	284.26		0.78	278.02
0.8	2412.8		0.786	72.13		0.796	0		0.799	248.67		0.784	3.52		0.785	59.81		0.795	192.16		0.797	297.23
0.82	2538		0.803	63.96		0.812	0.84		0.815	204.42		0.801	11.91		0.802	101.89		0.811	113.47		0.813	307.25
0.83	2545.95		0.82	95.61		0.829	3.55		0.832	146.72		0.817	32.32		0.818	151.32		0.828	76.02		0.83	293.91
0.85	2455.61		0.837	164.86		0.846	12.01		0.849	107.39		0.834	70.25		0.835	197.22		0.845	86.78		0.847	244.86
0.87	2280.38		0.853	249.06		0.863	32.59		0.865	106.37		0.851	122.31		0.852	237.72		0.861	137.35		0.863	170.85
0.88	2037.41		0.87	308.97		0.879	70.84		0.882	140.78		0.868	170.59		0.868	276.98		0.878	206.85		0.88	99.26
0.9	1767.47		0.887	311.71		0.896	123.33		0.899	186.39		0.884	190.6		0.885	307.69		0.895	266.13		0.897	53.39
0.92	1535.76		0.903	254.98		0.913	172.02		0.915	215.82		0.901	170.59		0.902	307.61		0.911	288.51		0.913	41.75
0.93	1400.89		0.92	169.02		0.929	192.2		0.932	222.76		0.918	122.31		0.919	261.98		0.928	263.85		0.93	60.31
0.95	1388.56		0.937	90.73		0.946	172.02		0.949	230.31		0.934	70.25		0.935	183.9		0.945	204.71		0.947	97.8
0.97	1492.95		0.953	39.41		0.963	123.33		0.965	265.45		0.951	32.32		0.952	104.69		0.961	139.91		0.963	134.83
0.98	1681.81		0.97	13.83		0.979	71.78		0.982	325.74		0.968	11.91		0.969	47.87		0.978	98.46		0.98	150.64
1	1891.58		0.987	3.92		0.996	36.58		0.999	372.48		0.984	3.52		0.985	17.64		0.995	95.48		0.997	134.83
1.02	2039.99		1.003	0.77		1.013	25.53		1.015	363.75		1.001	1.96		1.002	5.21		1.011	125.13		1.013	96.67
1.03	2066.64		1.02	0		1.029	40.22		1.032	292.91		1.018	4.75		1.019	1.9		1.028	162.74		1.03	55.52
1.05	1984.26		1.037	0		1.046	80.55		1.049	192.02		1.034	16.09		1.035	2.84		1.045	179.28		1.047	25.54
1.07	1866.41		1.053	0		1.063	138.78		1.065	102.3		1.051	45.13		1.052	9.63		1.061	159.84		1.063	10.17
1.08	1786.86		1.07	0		1.079	194.53		1.082	44.12		1.068	101.11		1.069	26.14		1.078	114.61		1.08	5.99
1.1	1771.14		1.087	0.65		1.096	220.33		1.099	15.39		1.084	186.32		1.085	56.81		1.095	65.82		1.097	11.52
1.12	1812.38		1.103	2.73		1.113	208.46		1.116	4.34		1.101	287.73		1.102	98.91		1.111	30.28		1.113	29.48
1.13	1886.97		1.12	9.25		1.129	181.84		1.132	0.83		1.118	383.15		1.119	138.85		1.128	11.16		1.13	64.06
1.15	1968.74		1.137	25.09		1.146	181.03		1.149	0		1.134	452.04		1.135	157.92		1.145	3.3		1.147	111.54
1.17	2033.27		1.153	54.54		1.163	235.35		1.166	0		1.151	483.58		1.152	150.78		1.162	1.59		1.164	155.57
1.18	2068.56		1.17	94.96		1.179	342.5		1.182	0		1.168	475.69		1.169	133.73		1.178	3.44		1.18	173.82
1.2	2071.54		1.187	132.44		1.196	469.48		1.199	0		1.184	440.15		1.185	132.49		1.195	11.67		1.197	155.57
1.22	2044.18		1.204	147.97		1.213	567.32		1.216	0		1.201	399.29		1.202	157.91		1.212	31.66		1.214	111.54
1.23	1990.93		1.22	132.44		1.23	592.68		1.232	0		1.218	370.78		1.219	193.42		1.228	68.8		1.23	64.06
1.25	1916.17		1.237	94.96		1.246	530.41		1.249	0		1.235	354.23		1.235	208.19		1.245	119.79		1.247	29.48
1.27	1813.17		1.254	54.54		1.263	407.27		1.266	0.9		1.251	342.49		1.252	184.46		1.262	167.08		1.264	10.86
1.28	1679.58		1.27	25.09		1.28	280.38		1.282	3.79		1.268	335.27		1.269	132.6		1.278	186.68		1.28	3.21
1.3	1540.06		1.287	9.25		1.296	201		1.299	12.82		1.285	328		1.286	79.18		1.295	167.08		1.297	0.76
1.32	1450.8		1.304	3.32		1.313	182.88		1.316	34.79		1.301	303.92		1.302	46.67		1.312	120.68		1.314	0
1.33	1469.44		1.32	3.12		1.33	198.84		1.332	75.61		1.318	249.56		1.319	45.69		1.328	72.56		1.33	1.12
1.35	1612.95		1.337	8.38		1.346	207.01		1.349	131.64		1.335	173.58		1.336	76.68		1.345	44.36		1.347	4.73
1.37	1830.3		1.354	22.74		1.363	181.68		1.366	183.61		1.351	102.81		1.352	132.83		1.362	46.71		1.364	16.01
1.38	2022.6		1.37	49.96		1.38	130.23		1.382	205.14		1.368	63.85		1.369	197.61		1.378	80.8		1.38	43.43
1.4	2100.18		1.387	88.32		1.396	77.15		1.399	183.61		1.385	71.19		1.386	251.29		1.395	139.49		1.397	94.4
1.42	2034.79		1.404	127.71		1.413	43.44		1.416	131.64		1.401	130.31		1.402	281.05		1.412	205.06		1.414	165.57
1.43	1874.02		1.42	154.95		1.43	37.57		1.433	75.61		1.418	236.57		1.419	289.28		1.428	255.17		1.43	234.36
1.45	1702.91		1.437	165.33		1.446	57.95		1.449	34.79		1.435	365.18		1.436	294.11		1.445	277.85		1.447	274.58
1.47	1586.46		1.454	164.94		1.463	95.29		1.466	12.82		1.451	472.13		1.452	321.99		1.462	279.32		1.464	280.98
1.49	1548.07		1.47	159.45		1.48	131.67		1.483	3.79		1.468	512.85		1.469	396.34		1.478	274.1		1.48	282.41
1.5	1581.94		1.487	146.61		1.496	147.95		1.499	0.9		1.485	470.64		1.486	512.12		1.495	269.93		1.497	315.1
1.52	1673.61		1.504	122.4		1.513	135.93		1.516	0		1.501	369.99		1.502	622.7		1.512	261.29		1.514	384.18
1.54	1799.09		1.52	94.88		1.53	109.48		1.533	0		1.518	262.2		1.519	665.45		1.529	236.06		1.531	454.05
1.55	1925.98		1.537	82.56		1.546	97.26		1.549	0		1.535	194		1.536	611.12		1.545	189.1		1.547	476.74
1.57	2020.65		1.554	100.55		1.563	124.33		1.566	0		1.551	179.62		1.552	482.93		1.562	131.86		1.564	428.88
1.59	2049.64		1.571	146.46		1.58	194.94		1.583	1.13		1.568	195.73		1.569	338.85		1.579	86.15		1.581	325.64
1.6	1981.96		1.587	195.82		1.597	283.89		1.599	4.76		1.585	202.94		1.586	237.42		1.595	66.73		1.597	207.15
1.62	1814.06		1.604	216.79		1.613	345.65		1.616	16.13		1.602	178.24		1.602	212.56		1.612	73.53		1.614	110.49
1.64	1590.65		1.621	193.56		1.63	343.25		1.633	43.78		1.618	127.66		1.619	263.58		1.629	92.85		1.631	52.56
1.65	1398.56		1.637	138.77		1.647	276.95		1.649	95.15		1.635	77.41		1.636	351.03		1.645	110.6		1.647	34.23
1.67	1314.45		1.654	79.71		1.663	181.18		1.666	165.66		1.652	50.02		1.653	418.43		1.662	124.96		1.664	51.91
1.69	1339.59		1.671	36.67		1.68	96.06		1.683	231.06		1.668	61.1		1.669	431.49		1.679	148.2		1.681	103.91
1.7	1412.44		1.687	13.52		1.697	41.25		1.699	258.16		1.685	121.66		1.686	401.49		1.695	189.77		1.697	179.02
1.72	1474.85		1.704	4.67		1.713	15.16		1.716	231.06		1.702	232.93		1.703	373.15		1.712	241.12		1.714	249.69
1.74	1519.73		1.721	3.81		1.73	7.52		1.733	165.66		1.718	374.54		1.719	377.21		1.729	285.14		1.731	278.98
1.75	1579.25		1.737	9.7		1.747	12.57		1.749	95.15		1.735	501.82		1.736	409.74		1.745	319.82		1.747	249.69
1.77	1689.44		1.754	26.33		1.763	32.06		1.766	43.78		1.752	569.19		1.753	444.56		1.762	363.94		1.764	179.72
1.79	1848.93		1.771	57.22		1.78	70.6		1.783	16.13		1.768	562.44		1.769	453.42		1.779	426.95		1.781	105.76
1.8	2012.04		1.787	99.63		1.797	125.19		1.8	4.76		1.785	499.11		1.786	416.31		1.795	481.57		1.797	57.85
1.82	2114.66		1.804	138.96		1.813	182.27		1.816	2.2		1.802	403.84		1.803	332.19		1.812	480.12		1.814	46.97
1.84	2118.51		1.821	155.26		1.83	224.45		1.833	4.54		1.818	294.4		1.819	223.49		1.829	406.15		1.831	72.46
1.85	2019.98		1.837	138.96		1.847	247.02		1.85	16.78		1.835	187.46		1.836	124.9		1.845	295.25		1.847	126.87
1.87	1842.36		1.854	99.63		1.863	260.2		1.866	47.64		1.852	100.96		1.853	59.73		1.862	203.57		1.864	193.64
1.89	1635.27		1.871	58.03		1.88	274.32		1.883	110.68		1.868	45.98		1.869	32.77		1.879	161.7		1.881	248.36
1.9	1469.14		1.888	30.78		1.897	292.63		1.9	212.05		1.885	22.16		1.886	39.94		1.896	156.81		1.898	266.93
1.92	1411.06		1.904	25.68		1.913	320.38		1.916	338.97		1.902	26.54		1.903	75.22		1.912	155.46		1.914	241.27
1.94	1478.78		1.921	49.23		1.93	368.86		1.933	455.55		1.918	63.39		1.92	128.5		1.929	135.36		1.931	183.22
1.95	1617.32		1.938	109.68		1.947	434.23		1.95	523.1		1.935	144.68		1.936	179.22		1.946	99.11		1.948	116.31
1.97	1723.33		1.954	207.67		1.964	480.6		1.966	526.93		1.952	272.5		1.953	201.2		1.962	67.54		1.964	62.27
1.99	1709.39		1.971	320.77		1.98	463.91		1.983	492.77		1.969	420.19		1.97	183.26		1.979	59.87		1.981	30.85
2	1554.83		1.988	402.61		1.997	374		2	472.31		1.985	537.01		1.986	142.95		1.996	84.66		1.998	23.97
2.02	1304.48		2.004	411.53		2.014	247.12		2.016	502.42		2.002	581.23		2.003	114.95		2.012	133.97		2.014	43
2.04	1033.43		2.021	347.55		2.03	132.58		2.033	581.37		2.019	550.54		2.02	128.93		2.029	183.68		2.031	90.3
2.05	816.21		2.038	255.38		2.047	58.69		2.05	677.34		2.035	474.47		2.036	193.99		2.046	204.5		2.048	163.33
2.07	713.65		2.054	188.93		2.064	24.32		2.066	758.95		2.052	382.4		2.053	294.71		2.062	184		2.064	248.06
2.09	745.34		2.071	171.1		2.08	19.31		2.083	813.32		2.069	295.83		2.07	398.29		2.079	135.3		2.081	326.11
2.1	877.6		2.088	184.7		2.097	37.87		2.1	838.09		2.085	242.19		2.086	467.41		2.096	89.14		2.098	391.45
2.12	1033.75		2.104	194.31		2.114	80.65		2.116	826.28		2.102	258.04		2.103	475.98		2.112	72.03		2.114	455.13
2.14	1145.83		2.121	181.95		2.13	142.52		2.133	758.46		2.119	366.61		2.12	419.29		2.129	93.97		2.131	528.38
2.15	1183.09		2.138	161.47		2.147	205.88		2.15	625.12		2.135	549.82		2.136	322.47		2.146	145.13		2.148	603.06
2.17	1154.74		2.154	161.82		2.164	249.32		2.167	448.2		2.152	742.45		2.153	231.93		2.162	198.82		2.164	653.82
2.19	1092.3		2.171	194.72		2.18	265.92		2.183	275.14		2.169	860.63		2.17	190.5		2.179	223.51		2.181	661.49
2.2	1021.83		2.188	239.51		2.197	266.67		2.2	148.77		2.185	848.34		2.186	211.35		2.196	208.93		2.198	639.61
2.22	955.9		2.204	258.73		2.214	265.21		2.217	87.76		2.202	709.49		2.203	268.23		2.212	174.56		2.214	635.16
2.24	896.57		2.221	231.33		2.23	263.57		2.233	85.65		2.219	500.98		2.22	312.3		2.229	157.63		2.231	691.15
2.25	858.78		2.238	172.03		2.247	259.39		2.25	120.08		2.235	297.07		2.236	304.09		2.246	182.04		2.248	798.46
2.27	872.88		2.255	117.13		2.264	254.82		2.267	161.17		2.252	147.82		2.253	242		2.263	240.76		2.265	889.93
2.29	958.52		2.271	93.71		2.281	248.98		2.283	178.87		2.269	64.64		2.27	156.58		2.279	301.56		2.281	887
2.3	1093.31		2.288	103.88		2.297	230.29		2.3	160.09		2.285	33.69		2.287	82.14		2.296	328.42		2.298	759.22
2.32	1218.73		2.305	127.38		2.314	188.86		2.317	114.78		2.302	37.11		2.303	34.92		2.313	303.15		2.315	547.87
2.34	1290.02		2.321	138.18		2.331	130.31		2.333	65.93		2.319	59.8		2.32	12.02		2.329	235.31		2.331	329.83
2.35	1307.74		2.338	122.68		2.347	73.64		2.35	30.33		2.336	88		2.337	3.35		2.346	152.14		2.348	165.03
2.37	1298.62		2.355	87.96		2.364	33.49		2.367	11.18		2.352	106.59		2.353	0.6		2.363	81.27		2.365	69.81
2.39	1278.21		2.371	50.52		2.381	12.34		2.383	3.3		2.369	104.63		2.37	0		2.379	35.59		2.381	29.06
2.4	1250.16		2.388	23.24		2.397	3.64		2.4	0.78		2.386	83.28		2.387	0		2.396	12.69		2.398	20.3
2.42	1220.76		2.405	8.57		2.414	0.86		2.417	0		2.402	53.76		2.403	0		2.413	3.52		2.415	26
2.44	1211.41		2.421	2.53		2.431	0		2.433	0		2.419	28.14		2.42	0		2.429	0.83		2.431	34.76
2.45	1252.09		2.438	0.6		2.447	0		2.45	0		2.436	11.94		2.437	0		2.446	0		2.448	38.83
2.47	1355.94		2.455	0		2.464	0		2.467	0		2.452	4.1		2.453	0		2.463	0		2.465	34.76
2.49	1503.92		2.471	0		2.481	0		2.483	0.21		2.469	1.14		2.47	0		2.479	0		2.481	24.92
2.5	1645.37		2.488	0		2.497	0		2.5	0.89		2.486	0.2		2.487	0		2.496	0		2.498	14.31
2.52	1720.14		2.505	0		2.514	0		2.517	3.32		2.502	0		2.503	0		2.513	0		2.515	6.58
2.54	1676.15		2.521	0		2.531	0		2.534	10.14		2.519	0		2.52	0		2.529	0		2.531	2.43
2.55	1494.55		2.538	0		2.547	0		2.55	25.48		2.536	0		2.537	0		2.546	0		2.548	1.21
2.57	1220.46		2.555	0		2.564	0.27		2.567	54.5		2.552	0.2		2.553	0		2.563	0		2.565	2.25
2.59	953.84		2.571	0.29		2.581	1.15		2.584	102.92		2.569	1.04		2.57	0.45		2.58	0		2.582	7.05
2.6	791.26		2.588	1.58		2.597	4.19		2.6	172.66		2.586	3.7		2.587	2.16		2.596	0		2.598	19.14
2.62	762.02		2.605	5.65		2.614	12.08		2.617	258.55		2.602	10.63		2.603	7.79		2.613	0		2.615	41.59
2.64	816.38		2.622	17.12		2.631	28.34		2.634	343.81		2.619	25.03		2.62	22.25		2.63	0		2.632	72.42
2.65	889.7		2.638	42.26		2.648	55.33		2.65	404.14		2.636	47.86		2.637	52.04		2.646	0		2.648	101
2.67	960.09		2.655	87.13		2.664	91.08		2.667	420.1		2.653	75.58		2.654	99.53		2.663	0		2.665	113.15
2.69	1033.23		2.672	153.9		2.681	127.91		2.684	387.32		2.669	100.54		2.67	157.72		2.68	0		2.682	102.28
2.7	1083.39		2.688	238.82		2.698	154.31		2.7	316.35		2.686	116.13		2.687	210.03		2.696	0.21		2.698	76.73
2.72	1048.63		2.705	331.46		2.714	159.84		2.717	226.88		2.703	120.9		2.704	239.66		2.713	0.88		2.715	53.31
2.74	891.86		2.722	412.9		2.731	141.08		2.734	140.98		2.719	116.27		2.72	239.7		2.73	2.97		2.732	45.06
2.75	650.15		2.738	456.12		2.748	104.94		2.75	76.84		2.736	102.57		2.737	214.18		2.746	8.05		2.748	53.31
2.77	413.75		2.755	438.17		2.764	65.03		2.767	42.39		2.753	80.23		2.754	172.15		2.763	17.49		2.765	70.41
2.79	269.37		2.772	359.31		2.781	33.26		2.784	35.68		2.769	53.56		2.77	123.44		2.78	30.46		2.782	87.17
2.8	256.41		2.788	248.08		2.798	14.26		2.8	48.79		2.786	29.93		2.787	79.5		2.796	42.48		2.798	100.34
2.82	364.53		2.805	142.88		2.814	6.6		2.817	72.92		2.803	14.81		2.804	50.87		2.813	47.46		2.815	112.08
2.84	543.35		2.822	68.17		2.831	8.49		2.834	101.79		2.819	10.31		2.82	45.41		2.83	42.48		2.832	122.4
2.85	720.49		2.838	27.17		2.848	21.72		2.85	133.55		2.836	17.56		2.837	65.89		2.846	30.96		2.848	126.68
2.87	836.32		2.855	10.21		2.864	52.47		2.867	167.48		2.853	39.7		2.854	108.22		2.863	19.6		2.865	122.29
2.89	876.04		2.872	7.28		2.881	104.79		2.884	199.33		2.869	78.8		2.87	159.6		2.88	15.18		2.882	113.4
2.9	873.28		2.888	14.24		2.898	171.88		2.901	224.6		2.886	131.21		2.887	198.55		2.896	22.32		2.898	107.85
2.92	878.48		2.905	30.73		2.914	231.96		2.917	243.94		2.903	184.53		2.904	205.82		2.913	43.66		2.915	111.04
2.94	917.82		2.922	54.81		2.931	259.5		2.934	265.27		2.919	223.6		2.92	177.28		2.93	76.49		2.932	126.09
2.95	969.88		2.938	81.65		2.948	244.67		2.951	293.32		2.936	240.81		2.937	132.55		2.947	112.43		2.949	153.33
2.97	984.87		2.955	106.4		2.964	202.19		2.967	326.67		2.953	241.54		2.954	102.48		2.963	142.01		2.965	184.5
2.99	933.27		2.972	132.01		2.981	157.75		2.984	360.46		2.969	240.17		2.97	111.17		2.98	162.72		2.982	202.78
3	837.39		2.989	170.78		2.998	126.52		3.001	390.17		2.986	249.91		2.987	164.18		2.997	178.68		2.999	196.94
3.02	751.38		3.005	232.75		3.015	105.72		3.017	409.44		3.003	273.9		3.004	246.71		3.013	189.45		3.015	173.14
3.04	719.45		3.022	311.99		3.031	88.21		3.034	411.22		3.02	306.48		3.021	331.07		3.03	185.07		3.032	152.09
3.05	739.69		3.039	383.25		3.048	75.96		3.051	398.25		3.036	342.13		3.037	389.32		3.047	159.45		3.049	149.88
3.07	763.35		3.055	413.16		3.065	78.37		3.067	392.65		3.053	385.09		3.054	408.44		3.063	122.98		3.065	167.51
3.09	741.44		3.072	383.81		3.081	101.23		3.084	429.28		3.07	438.03		3.071	395.39		3.08	98.4		3.082	193.33
3.1	675.52		3.089	310.01		3.098	137.79		3.101	525.25		3.086	485.54		3.087	371.89		3.097	103.66		3.099	210.46
3.12	613.44		3.105	231.47		3.115	175.41		3.117	658.29		3.103	497.65		3.104	357.3		3.113	142.78		3.115	203.87
3.14	602.89		3.122	185.01		3.131	205.7		3.134	778.14		3.12	457.99		3.121	352.31		3.13	205.93		3.132	170.62
3.15	651.59		3.139	181.76		3.148	229.61		3.151	841.45		3.136	379.13		3.137	343.03		3.147	274.97		3.149	124.89
3.17	744.79		3.155	208.13		3.165	251.06		3.167	834.81		3.153	295.97		3.154	319.37		3.163	325.94		3.165	93.27
3.19	858.45		3.172	244.55		3.181	269.59		3.184	774.47		3.17	241.17		3.171	283.3		3.18	336.29		3.182	98.2
3.2	954.31		3.189	275.42		3.198	279.42		3.201	691.82		3.186	227.36		3.187	242.1		3.197	296.54		3.199	146.8
3.22	986.22		3.205	291.41		3.215	271.39		3.218	614.46		3.203	243.78		3.204	209.25		3.213	220.32		3.215	225.3
3.24	936.86		3.222	290.25		3.231	238.28		3.234	553.93		3.22	269.05		3.221	203.82		3.23	136.37		3.232	304.19
3.25	841.74		3.239	276.54		3.248	182.99		3.251	502.33		3.236	284.9		3.237	241.34		3.247	69.72		3.249	354.05
3.27	770.88		3.255	257.77		3.265	120.8		3.268	444.15		3.253	285.73		3.254	313.65		3.263	29.19		3.265	363.64
3.29	773.57		3.272	238.07		3.281	71.48		3.284	369.63		3.27	280.56		3.271	384.23		3.28	10.01		3.282	340.11
3.3	840.15		3.289	216.34		3.298	49.13		3.301	286.29		3.286	291.12		3.287	411.72		3.297	3.4		3.299	298.82
3.32	907.93		3.305	191.06		3.315	56.99		3.318	216.52		3.303	333.42		3.304	378.99		3.314	4.06		3.316	251.95
3.34	909.76		3.322	167.35		3.331	89.1		3.334	182.72		3.32	399.96		3.321	303.57		3.33	12.48		3.332	210.92
3.35	826.62		3.339	159.47		3.348	133.68		3.351	194.34		3.336	460.05		3.337	221.35		3.347	35.64		3.349	187.29
3.37	702.39		3.356	180.03		3.365	176.27		3.368	237.31		3.353	489.22		3.354	164.01		3.364	82.27		3.366	186.17
3.39	607.32		3.372	221.78		3.382	206.88		3.384	287.93		3.37	489.85		3.371	144.4		3.38	154.43		3.382	198.57
3.4	588.62		3.389	256.45		3.398	219.57		3.401	329.31		3.387	479.6		3.388	155.96		3.397	235.64		3.399	211.03
3.42	639.7		3.406	259.15		3.415	215.06		3.418	359.72		3.403	462.82		3.404	185.22		3.414	295.97		3.416	218.16
3.44	717.61		3.422	231.78		3.432	205.7		3.434	378.07		3.42	432.5		3.421	228.18		3.43	313.29		3.432	232.8
3.45	782.76		3.439	202.08		3.448	215.92		3.451	374.36		3.437	391		3.438	288.27		3.447	295.3		3.449	272.1
3.47	819.82		3.456	194.59		3.465	264.48		3.468	339.66		3.453	358.67		3.454	359.77		3.464	272.21		3.466	337.65
3.49	833.98		3.472	205.53		3.482	342.54		3.484	284.65		3.47	356.64		3.471	423.4		3.48	265.68		3.482	407.37
3.5	836.95		3.489	209.26		3.498	411.85		3.501	239.1		3.487	394		3.488	466.86		3.497	272.07		3.499	455.4
3.52	839.65		3.506	190.03		3.515	437.95		3.518	231.67		3.503	463.41		3.504	502.22		3.514	274.21		3.516	478.14
3.54	843.56		3.522	160.71		3.532	418.97		3.534	272.02		3.52	541.88		3.521	546.05		3.53	263.42		3.532	502.77
3.55	833.85		3.539	152.01		3.548	380.26		3.551	349.42		3.537	604.52		3.538	586.05		3.547	243.76		3.549	562.15
3.57	792.3		3.556	185.68		3.565	342.7		3.568	449.42		3.553	639.16		3.554	583.44		3.564	219.97		3.566	665.08
3.59	724.67		3.572	257.15		3.582	304.08		3.585	557.9		3.57	649.83		3.571	514.61		3.58	189.5		3.582	783.25
3.6	663.42		3.589	340.47		3.598	252.48		3.601	652.39		3.587	649.51		3.588	405.04		3.597	149.68		3.599	870.83
3.62	644.7		3.606	403.61		3.615	186		3.618	706.96		3.603	649.74		3.604	313.53		3.614	109.48		3.616	888.7
3.64	680.78		3.622	421.64		3.632	117.01		3.635	703.77		3.62	655.29		3.621	286.02		3.63	88.83		3.632	824.55
3.65	751.01		3.639	388.3		3.648	61.57		3.651	639.61		3.637	655.24		3.638	322.5		3.647	106.19		3.649	696.57
3.67	815.58		3.656	323.77		3.665	27.29		3.668	528.79		3.653	629.13		3.654	387.71		3.664	163.31		3.666	553.13
3.69	839.02		3.673	270.09		3.682	11.6		3.685	405.12		3.67	565.53		3.671	447.01		3.681	239.53		3.683	444.65
3.7	800.99		3.689	262.71		3.698	9.69		3.701	313.11		3.687	479.98		3.688	491.24		3.697	296.8		3.699	393.81
3.72	702.81		3.706	303.57		3.715	19.82		3.718	279.88		3.703	404.46		3.704	522.41		3.714	307.12		3.716	384.58
3.74	566.06		3.723	359.68		3.732	42.62		3.735	294.08		3.72	355.61		3.721	530.32		3.731	277.23		3.733	385.4
3.75	431.3		3.739	396.97		3.749	77.3		3.751	318.37		3.737	322.26		3.738	501.43		3.747	248.28		3.749	374.9
3.77	336.71		3.756	412.08		3.765	118.39		3.768	321.56		3.754	292.15		3.755	447.47		3.764	262.5		3.766	349.37
3.79	295.19		3.773	434.45		3.782	163.77		3.785	300.62		3.77	278.4		3.771	408.84		3.781	330.97		3.783	314.59
3.8	287.65		3.789	497.29		3.799	222.82		3.801	278.13		3.787	302.24		3.788	416.09		3.797	427.68		3.799	283.22
3.82	281.78		3.806	606.12		3.815	313.27		3.818	281.76		3.804	358.8		3.805	457.47		3.814	510.36		3.816	270.26
3.84	259.83		3.823	729.41		3.832	438.48		3.835	329.09		3.82	405.63		3.821	492.88		3.831	550.66		3.833	286.43
3.86	227.38		3.839	810.79		3.849	568.59		3.851	411.83		3.837	399.65		3.838	491.15		3.847	546.43		3.849	331.12
3.87	200.84		3.856	799.06		3.865	655.41		3.868	492.43		3.854	339.09		3.855	456.08		3.864	514.54		3.866	399.67
3.89	189.22		3.873	688.05		3.882	666.84		3.885	528.47		3.87	262.89		3.871	415.25		3.881	473.2		3.883	486.5
3.91	184.68		3.889	527.2		3.899	609.92		3.901	509.72		3.887	211.79		3.888	396.76		3.897	427.01		3.899	581.23
3.92	174.27		3.906	390.56		3.915	520.22		3.918	463.01		3.904	191.45		3.905	409.14		3.914	365.9		3.916	664.29
3.94	154.63		3.923	323.62		3.932	429.62		3.935	431.28		3.92	178.32		3.921	442.66		3.931	282.22		3.933	715.59
3.96	139.09		3.939	318.28		3.949	349.39		3.952	439.26		3.937	149.74		3.938	479.29		3.947	187.04		3.949	722.78
3.97	143.5		3.956	332.56		3.965	281.3		3.968	476.68		3.954	105.94		3.955	501.56		3.964	103.01		3.966	688.5
3.99	172.01		3.973	339.65		3.982	234.54		3.985	513.36		3.97	63.9		3.971	499.89		3.981	46.47		3.983	636.29
4.01	214.85		3.989	348.43		3.999	219.58		4.002	524.08		3.987	42.22		3.988	475.93		3.997	16.77		3.999	596.63
4.02	261.46		4.006	381.95		4.015	230.28		4.018	504.19		4.004	52.15		4.005	444.58		4.014	5.75		4.016	578.59
4.04	311.36		4.023	446.43		4.032	244.29		4.035	469.07		4.02	100.33		4.021	424.62		4.031	5.05		4.033	561.93
4.06	367.36		4.04	522.52		4.049	245.72		4.052	438.57		4.037	188.81		4.038	428.24		4.048	13.53		4.05	517.28
4.07	421.96		4.056	578.9		4.066	235.9		4.068	427.65		4.054	306.68		4.055	454.84		4.064	38.07		4.066	431.25
4.09	452.01		4.073	586.37		4.082	221.66		4.085	442.4		4.07	431.83		4.072	498.62		4.081	86.42		4.083	315.06
4.11	434.01		4.09	530.86		4.099	201.13		4.102	484.96		4.087	536.83		4.088	551.59		4.098	158.48		4.1	197.07
4.12	363.65		4.106	423.58		4.116	170.55		4.118	550.93		4.104	600.93		4.105	597.93		4.114	235.62		4.116	103.68
4.14	263.1		4.123	298.97		4.132	141.35		4.135	625.03		4.121	612.8		4.122	618.14		4.131	284.68		4.133	46.08
4.16	168.42		4.14	201.61		4.149	136.64		4.152	677.68		4.137	573.17		4.138	602.3		4.148	283.18		4.15	20.09
4.17	107.35		4.156	165.59		4.166	169.03		4.168	678.94		4.154	496.58		4.155	562.95		4.164	240.52		4.166	18.7
4.19	89.06		4.173	204.26		4.182	227.84		4.185	618.99		4.171	409.85		4.172	525.27		4.181	191.28		4.183	40.12
4.21	107.8		4.19	304.19		4.199	284.05		4.202	525.75		4.187	343.5		4.188	509.04		4.198	164.25		4.2	85.75
4.22	155.77		4.206	430.5		4.216	314.65		4.218	449.33		4.204	312.84		4.205	510.13		4.214	159.39		4.216	153.12
4.24	230.41		4.223	534.78		4.232	316.57		4.235	422.65		4.221	311.45		4.222	498.44		4.231	155.68		4.233	224.03
4.26	327.81		4.24	576.01		4.249	298.12		4.252	447.14		4.237	319.98		4.238	443.8		4.248	136.93		4.25	276.27
4.27	431.61		4.256	544.55		4.266	265.25		4.268	509.1		4.254	324.98		4.255	351.8		4.264	110.78		4.266	301.15
4.29	510.76		4.273	474.72		4.282	224.78		4.285	589.65		4.271	327.98		4.272	264.66		4.281	104.37		4.283	310.83
4.31	536.14		4.29	422.91		4.299	191.29		4.302	661.22		4.287	348.73		4.288	228.2		4.298	146.63		4.3	320.85
4.32	498.16		4.306	427.25		4.316	182.31		4.319	689.38		4.304	415.49		4.305	254.86		4.314	248.55		4.316	332.2
4.34	413.09		4.323	479.37		4.332	201.18		4.335	660.53		4.321	535.09		4.322	310.47		4.331	392.37		4.333	339.42
4.36	312.56		4.34	540.79		4.349	234.33		4.352	596.68		4.337	675.53		4.338	345.86		4.348	534.74		4.35	350.23
4.37	224.14		4.357	577.1		4.366	262.97		4.369	529.73		4.354	782.79		4.355	342.74		4.364	630.84		4.366	384.11
4.39	157.55		4.373	579.15		4.382	273.59		4.385	469.18		4.371	824		4.372	332.13		4.381	661.59		4.383	444.47
4.41	110.7		4.39	556.94		4.399	261.8		4.402	406.98		4.387	799.71		4.388	361.27		4.398	638.34		4.4	500.24
4.42	82.62		4.407	523.75		4.416	239.1		4.419	344.57		4.404	724.85		4.405	444.26		4.415	587.88		4.417	507.37
4.44	79.03		4.423	484.4		4.433	231.35		4.435	298.16		4.421	612.69		4.422	546.61		4.431	536.29		4.433	451.93
4.46	104.41		4.44	433.47		4.449	262.35		4.452	277.89		4.438	482.81		4.439	616.15		4.448	506.72		4.45	358.37
4.47	154.38		4.457	362.21		4.466	325.53		4.469	276.1		4.454	365.64		4.455	621.77		4.465	507.67		4.467	264.75
4.49	215.82		4.473	273.19		4.483	378.82		4.485	282.13		4.471	280.32		4.472	562.12		4.481	529.46		4.483	199.34
4.51	274.63		4.49	187.26		4.499	377.12		4.502	299.07		4.488	220.45		4.489	454.26		4.498	554.74		4.5	178.38
4.52	322.05		4.507	136.91		4.516	310.17		4.519	332.68		4.504	169.16		4.505	323.25		4.515	579.14		4.517	211.28
4.54	351.21		4.523	146.52		4.533	211.95		4.535	381.26		4.521	123.97		4.522	200.85		4.531	608.11		4.533	293.13
4.56	352.53		4.54	218.08		4.549	130		4.552	435.93		4.538	102.52		4.539	116.35		4.548	633.75		4.55	398.59
4.57	320.45		4.557	323.34		4.566	94.59		4.569	488.05		4.554	128.97		4.555	87.71		4.565	628.94		4.567	486.99
4.59	264.92		4.573	413.87		4.583	110.75		4.585	523.5		4.571	214.1		4.572	119.33		4.581	570.44		4.583	517.5
4.61	210.83		4.59	451.09		4.599	164.67		4.602	526.94		4.588	340.15		4.589	200.23		4.598	465.26		4.6	477.3
4.62	182.87		4.607	436.01		4.616	231.82		4.619	497.44		4.604	462.68		4.605	298.7		4.615	348.74		4.617	394.77
4.64	191		4.623	405.6		4.633	282.32		4.635	456.79		4.621	531.34		4.622	368.04		4.631	259.93		4.633	322.63
4.66	231.83		4.64	401.53		4.649	297.78		4.652	432.77		4.638	526.85		4.639	374.66		4.648	218.03		4.65	296.72
4.67	292.62		4.657	441.74		4.666	285.58		4.669	425.86		4.654	472.74		4.655	325.13		4.665	219.05		4.667	305.66
4.69	351.3		4.673	520.41		4.683	277.01		4.686	409.62		4.671	410.01		4.672	265.87		4.681	247.34		4.683	305.18
4.71	382.51		4.69	616.51		4.699	296.26		4.702	363.56		4.688	362.92		4.689	243.61		4.698	282.02		4.7	263.38
4.72	369.41		4.707	701.49		4.716	330.96		4.719	302.29		4.704	335.63		4.705	273.76		4.715	300.66		4.717	186.47
4.74	313.52		4.724	745.3		4.733	340.26		4.736	257.5		4.721	329.58		4.722	337.51		4.732	289.48		4.734	106.64
4.76	234.52		4.74	728.9		4.749	295.91		4.752	237.13		4.738	350.33		4.739	405.59		4.748	259.92		4.75	49.06
4.77	162.89		4.757	653.26		4.766	210.2		4.769	220.54		4.754	392.34		4.755	461.56		4.765	247		4.767	18.08
4.79	126.71		4.774	541.65		4.783	120.17		4.786	184.28		4.771	430.59		4.772	504.96		4.782	281.93		4.784	5.34
4.81	137.88		4.79	427.65		4.8	56.29		4.802	129.02		4.788	444.36		4.789	542.62		4.798	361.86		4.8	1.26
4.82	184.05		4.807	341.72		4.816	25.34		4.819	73.23		4.805	445.07		4.806	576.61		4.815	447.59		4.817	0
4.84	234.46		4.824	299.33		4.833	23.44		4.836	33.69		4.821	467.72		4.822	597.91		4.832	488.31		4.834	0
4.86	260.42		4.84	293.67		4.85	51.73		4.852	13.49		4.838	523.99		4.839	596.38		4.848	458.52		4.85	0
4.87	257.42		4.857	306.25		4.866	116.93		4.869	8.21		4.855	572.76		4.856	572.82		4.865	374.22		4.867	0.59
4.89	249.33		4.874	330.09		4.883	222.41		4.886	16.25		4.871	554.72		4.872	542.86		4.882	283.1		4.884	2.5
4.91	261.73		4.89	377.23		4.9	349.37		4.902	42.71		4.888	450.73		4.889	520.71		4.898	231.76		4.9	9.46
4.92	297.4		4.907	454.09		4.916	458.79		4.919	96.03		4.905	301.32		4.906	500.88		4.915	236.24		4.917	27.18
4.94	333.81		4.924	532.76		4.933	511.2		4.936	177.82		4.921	167.33		4.922	461.1		4.932	277.61		4.934	64.13
4.96	341.73		4.94	562.3		4.95	491.04		4.952	278.89		4.938	87.95		4.939	392.04		4.948	319.76		4.95	125.42
4.97	309.18		4.957	509.67		4.966	411.52		4.969	388.15		4.955	70.62		4.956	313.85		4.965	335.22		4.967	204.83
4.99	250.29		4.974	389.75		4.983	306.67		4.986	502.09		4.971	106.52		4.972	258.25		4.982	316.62		4.984	280.91
5.01	197.39		4.99	255.07		5	216.49		5.003	622.03		4.988	175.99		4.989	233.87		4.998	274.46		5	324.02
5.02	176.87		5.007	158.96		5.016	171.91		5.019	732.16		5.005	248.77		5.006	219.3		5.015	221.91		5.017	313.44
5.04	190.95		5.024	125.03		5.033	178.08		5.036	801.51		5.021	292.5		5.022	198.05		5.032	171.42		5.034	252.63
5.06	219.97		5.041	142.95		5.05	212.92		5.053	809.82		5.038	293.41		5.039	180.06		5.048	135.21		5.05	168.29
5.07	241.52		5.057	178.52		5.066	245.12		5.069	765.73		5.055	265.43		5.056	192.16		5.065	124.88		5.067	91.92
5.09	246.28		5.074	194.86		5.083	258.33		5.086	690.77		5.071	229.24		5.072	245.84		5.082	145.71		5.084	40.9
5.11	240.02		5.091	174.09		5.1	256.9		5.103	599.17		5.088	191.27		5.089	313.54		5.099	197.49		5.101	15.91
5.12	231.64		5.107	127.7		5.116	248.48		5.119	498.78		5.105	147.29		5.106	353.6		5.115	278.27		5.117	9.8
5.14	223.42		5.124	83.27		5.133	227.92		5.136	402.66		5.121	98.54		5.122	349.67		5.132	381.06		5.134	20.61
5.16	212.96		5.141	66.9		5.15	188.15		5.153	329.58		5.138	56.4		5.139	327.28		5.149	484.9		5.151	56.18
5.17	198.1		5.157	92.48		5.167	138.81		5.169	284.91		5.155	30.97		5.156	322.34		5.165	561.89		5.167	129.46
5.19	181.26		5.174	158.88		5.183	103.97		5.186	258.13		5.172	30.24		5.173	336.55		5.182	593.88		5.184	243.84
5.21	171.08		5.191	250.77		5.2	102.92		5.203	240.33		5.188	60		5.189	336.68		5.199	587.39		5.201	378.86
5.22	177.37		5.207	345.88		5.217	135.41		5.219	243.71		5.205	126.16		5.206	298.87		5.215	562.28		5.217	492.45
5.24	203.59		5.224	433.01		5.233	178.05		5.236	288.54		5.222	222.24		5.223	239.08		5.232	531.55		5.234	545.5
5.26	237.22		5.241	517.06		5.25	203.82		5.253	374.29		5.238	322.48		5.239	201.14		5.249	492.59		5.251	527.68
5.27	260.75		5.257	599.63		5.267	204.24		5.269	476.24		5.255	397		5.256	216.99		5.265	433.96		5.267	463.14
5.29	268		5.274	653.47		5.283	196.66		5.286	562.88		5.272	444.49		5.273	279.37		5.282	350.07		5.284	394.31
5.31	266.02		5.291	635.33		5.3	205.48		5.303	615.74		5.288	495.88		5.289	350.24		5.299	250.85		5.301	357.55
5.32	261.24		5.307	530.89		5.317	237.38		5.319	625.97		5.305	574.33		5.306	385.2		5.315	157.8		5.317	359.87
5.34	250.43		5.324	376.55		5.333	277.92		5.336	585.42		5.322	653.67		5.323	359.59		5.332	95.36		5.334	372.14
5.36	226.76		5.341	236.42		5.35	307.31		5.353	496.67		5.338	676.71		5.339	283.3		5.349	80.56		5.351	357.2
5.37	193.27		5.357	164.08		5.367	316.93		5.37	388.55		5.355	615.48		5.356	189.16		5.365	125.44		5.367	307.64
5.39	162.09		5.374	181.27		5.383	309.88		5.386	306.57		5.372	503.19		5.373	117.33		5.382	232.25		5.384	251.04
5.41	143.59		5.391	274.72		5.4	301.26		5.403	277.66		5.388	406.16		5.389	94.61		5.399	384.37		5.401	218.09
5.42	141.44		5.408	397.08		5.417	312.29		5.42	286.08		5.405	373.63		5.406	131.12		5.415	538.88		5.417	210.83
5.44	157.1		5.424	480.95		5.433	355.73		5.436	286.33		5.422	412.41		5.423	217.52		5.432	646.49		5.434	203.1
5.46	192.78		5.441	475.18		5.45	419.91		5.453	247.54		5.438	506.31		5.439	327.04		5.449	687.3		5.451	172.66
5.47	242.7		5.458	381.12		5.467	471.01		5.47	175.35		5.455	630.7		5.456	421.34		5.466	686.91		5.468	122.64
5.49	284.92		5.474	247.88		5.483	473.86		5.486	100.34		5.472	759.72		5.473	473.35		5.482	687.02		5.484	74.81
5.51	295.39		5.491	130.69		5.5	413.38		5.503	46.17		5.488	870.22		5.489	476.59		5.499	703.4		5.501	51.24
5.52	267.24		5.508	55.83		5.517	306.13		5.52	18.29		5.505	944.92		5.506	444		5.516	717.76		5.518	68.49
5.54	214.73		5.524	19.31		5.534	189.83		5.536	10.4		5.522	964.05		5.523	395.07		5.532	710.68		5.534	137.47
5.56	156.88		5.541	6.43		5.55	97.32		5.553	19.39		5.539	902.6		5.54	350.75		5.549	681.94		5.551	260.72
5.57	105.75		5.558	5.33		5.567	40.92		5.57	49.39		5.555	755.61		5.556	325.77		5.566	641.64		5.568	417.78
5.59	66.59		5.574	14.69		5.584	13.86		5.586	107.34		5.572	563.2		5.573	315.84		5.582	594.73		5.584	563.44
5.61	45.21		5.591	39.86		5.6	4.72		5.603	186.9		5.589	392.33		5.59	298.5		5.599	543.36		5.601	646.93
5.62	49.14		5.608	86.63		5.617	4.28		5.62	260.67		5.605	293.34		5.606	259.71		5.616	491.12		5.618	641.69
5.64	83.97		5.624	150.83		5.634	12.08		5.636	291.25		5.622	269.7		5.623	216.91		5.632	439.12		5.634	558.12
5.66	146.25		5.641	210.37		5.65	32.76		5.653	260.67		5.639	287.91		5.64	212.18		5.649	380.15		5.651	440.97
5.67	215.7		5.658	235.05		5.667	72.32		5.67	186.9		5.655	309.58		5.656	272.52		5.666	305.05		5.668	349.14
5.69	263.77		5.674	210.37		5.684	128.67		5.686	107.34		5.672	310.93		5.673	386.73		5.682	216.9		5.684	327.76
5.71	273.84		5.691	151.67		5.7	188.8		5.703	49.39		5.689	282.06		5.69	507.4		5.699	131.72		5.701	379.71
5.72	257.46		5.708	90.17		5.717	236.29		5.72	19.1		5.705	226.59		5.706	588.82		5.716	66.83		5.718	461.25
5.74	242.76		5.724	51.83		5.734	267.33		5.737	9.16		5.722	165.59		5.723	623.45		5.732	28.05		5.734	516.4
5.76	244.97		5.741	47.18		5.75	290.26		5.753	14.1		5.739	131.34		5.74	637.29		5.749	9.48		5.751	516.25
5.77	253.17		5.758	74.96		5.767	310.49		5.77	34.8		5.755	147.06		5.756	657.39		5.766	2.66		5.768	472.3
5.79	245.66		5.775	123.98		5.784	320.44		5.787	75.64		5.772	212.09		5.773	688.38		5.782	1.54		5.784	415.58
5.81	214		5.791	171.49		5.8	317.28		5.803	131.7		5.789	299.57		5.79	713.98		5.799	4.43		5.801	361.68
5.82	172.34		5.808	191.6		5.817	315.02		5.82	183.69		5.805	371.05		5.806	710.04		5.816	16.02		5.818	305.5
5.84	146.61		5.825	171.49		5.834	329.66		5.837	205.24		5.822	400.53		5.823	656.86		5.833	44.98		5.835	238.26
5.86	154.24		5.841	122.96		5.851	354.92		5.853	183.69		5.839	383.78		5.84	550.17		5.849	102.89		5.851	170.08
5.87	189.39		5.858	70.62		5.867	363.44		5.87	131.7		5.855	329.31		5.857	411.53		5.866	193.07		5.868	126.67
5.89	225.72		5.875	32.49		5.884	331.51		5.887	75.64		5.872	251.72		5.873	281.46		5.883	299.55		5.885	129.83
5.91	236.12		5.891	11.98		5.901	262.06		5.903	34.8		5.889	174.25		5.89	198.46		5.899	388.09		5.901	176.27
5.92	215.45		5.908	4.41		5.917	185.57		5.92	12.83		5.906	125.45		5.907	173.79		5.916	423.22		5.918	242.12
5.94	179.61		5.925	4.52		5.934	142.73		5.937	3.79		5.922	124.36		5.923	184.26		5.933	393.63		5.935	298.33
5.96	148.05		5.941	12.49		5.951	159.72		5.953	1.84		5.939	170.28		5.94	194.2		5.949	321.49		5.951	334.48
5.97	127.34		5.958	33.88		5.967	234.88		5.97	5.12		5.956	242.97		5.957	188.69		5.966	248.24		5.968	359.6
5.99	114.99		5.975	74.21		5.984	332.49		5.987	18.27		5.972	312.94		5.973	187.17		5.983	204.69		5.985	375.41
6.01	109.88		5.991	130.63		6.001	401.36		6.003	52.74		5.989	357.72		5.99	231.67		5.999	190.03		6.001	368.05
6.02	112.74		6.008	187.02		6.017	408.09		6.02	123.25		6.006	367.03		6.007	344.65		6.016	179.32		6.018	328.49
6.04	121.56		6.025	222.02		6.034	364.13		6.037	233.31		6.022	337.06		6.023	506.91		6.033	150.97		6.035	275.31
6.06	130.56		6.041	227.13		6.051	307.52		6.053	358.01		6.039	277.88		6.04	661.88		6.049	107.3		6.051	239.29
6.07	132.99		6.058	212.32		6.067	263.69		6.07	445.47		6.056	218.28		6.057	757.49		6.066	65.05		6.068	232.67
6.09	124.99		6.075	191.87		6.084	226.81		6.087	449.5		6.072	192.89		6.073	784.6		6.083	43.47		6.085	245.26
6.11	110.82		6.091	169.8		6.101	181.46		6.104	367.75		6.089	219.44		6.09	772.7		6.099	52.76		6.101	265.2
6.12	107.24		6.108	147.06		6.117	127.62		6.12	244.73		6.106	284.05		6.107	755.8		6.116	96.16		6.118	292.85
6.14	138.12		6.125	137.35		6.134	85.03		6.137	136.05		6.122	354.69		6.123	745.82		6.133	164.74		6.135	324.97
6.16	217.93		6.142	164.23		6.151	75.97		6.154	75.39		6.139	401.91		6.14	733.77		6.149	235.05		6.152	341.4
6.18	333.52		6.158	238.49		6.167	114.53		6.17	73.94		6.156	409.43		6.157	707.48		6.166	279.68		6.168	322.04
6.19	441.62		6.175	337.59		6.184	199.74		6.187	132.99		6.172	371.53		6.173	665.65		6.183	288.43		6.185	276.68
6.21	493		6.192	409.18		6.201	315.84		6.204	245.86		6.189	293.71		6.19	620.02		6.2	274.96		6.202	242
6.23	472.21		6.208	407.9		6.218	433.36		6.22	382.9		6.206	198.52		6.207	585.67		6.216	260.18		6.218	250.44
6.24	412.56		6.225	330.77		6.234	524.81		6.237	493.02		6.222	119.36		6.224	567.14		6.233	254.6		6.235	305.87
6.26	368.29		6.242	217.74		6.251	574.86		6.254	533.86		6.239	81.28		6.24	544.36		6.25	260.35		6.252	390.25
6.28	369.01		6.258	116.13		6.268	581.85		6.27	509.35		6.256	94.36		6.257	491.56		6.266	281.87		6.268	486.29
6.29	399.72		6.275	50.14		6.284	548.87		6.287	460.35		6.273	155.04		6.274	406.88		6.283	319.43		6.285	579.37
6.31	422.79		6.292	17.51		6.301	480.44		6.304	420.61		6.289	245.26		6.29	325.1		6.3	361.38		6.302	642.38
6.33	413.76		6.308	4.94		6.318	385.23		6.32	389.89		6.306	334.78		6.307	281.54		6.316	390.26		6.318	640.77
6.34	373.99		6.325	0.95		6.334	286.42		6.337	354.55		6.323	389.33		6.324	277.88		6.333	389.77		6.335	564.33
6.36	319.67		6.342	0		6.351	217.29		6.354	314.03		6.339	390.01		6.34	286.98		6.35	351.82		6.352	449.28
6.38	267.17		6.358	0		6.368	210.65		6.37	274.93		6.356	353.96		6.357	284.62		6.366	280.22		6.368	353.9
6.39	226.56		6.375	0		6.384	274.99		6.387	234.21		6.373	326.54		6.374	271.33		6.383	200.61		6.385	313.13
6.41	202.65		6.392	0.89		6.401	385.58		6.404	184.37		6.389	345.23		6.39	256.01		6.4	149.82		6.402	320.87
6.43	201.2		6.408	3.78		6.418	489.04		6.42	128.3		6.406	402.02		6.407	241.56		6.416	157.81		6.418	348.27
6.44	232.34		6.425	12.79		6.434	537.05		6.437	85.03		6.423	445.05		6.424	231.06		6.433	231.39		6.435	375.09
6.46	299.05		6.442	34.71		6.451	514.07		6.454	74.3		6.439	424.69		6.44	238.96		6.45	350.66		6.452	398.96
6.48	382.82		6.458	75.45		6.468	446.68		6.471	105.13		6.456	337.7		6.457	280.75		6.466	474.74		6.468	417.91
6.49	446.94		6.475	131.36		6.484	379.28		6.487	166.41		6.473	227.75		6.474	348.21		6.483	557.91		6.485	415.42
6.51	455.95		6.492	184.49		6.501	340.86		6.504	228.16		6.489	148.88		6.49	414.44		6.5	567.84		6.502	371.24
6.53	402.69		6.509	210.08		6.518	328.99		6.521	255.16		6.506	127.98		6.507	457.47		6.517	498.9		6.519	286.52
6.54	315.77		6.525	201.41		6.534	328.98		6.537	232.13		6.523	156.7		6.524	475.92		6.533	381.8		6.535	191.91
6.56	243.05		6.542	182.05		6.551	333.88		6.554	179.17		6.539	200.45		6.54	474.63		6.55	273.05		6.552	126.25
6.58	219.65		6.559	188.33		6.568	347.26		6.571	137.46		6.556	219.72		6.557	448.76		6.567	224.84		6.569	110.63
6.59	250.4		6.575	240.5		6.585	366.64		6.587	138.34		6.573	195.95		6.574	393.12		6.583	255.34		6.585	139.79
6.61	313.27		6.592	324.9		6.601	376.86		6.604	182.73		6.59	140.49		6.591	322.12		6.6	335.44		6.602	189.97
6.63	380.09		6.609	407		6.618	354		6.621	240.24		6.606	81.6		6.607	267.44		6.617	408.85		6.619	238.17
6.64	429.81		6.625	457.78		6.635	288.4		6.637	273.85		6.623	40.98		6.624	254.96		6.633	429.19		6.635	282
6.66	452.2		6.642	463.75		6.651	196.58		6.654	270.05		6.64	26.73		6.641	283.44		6.65	394.86		6.652	336.18
6.68	444.86		6.659	427.09		6.668	110.09		6.671	250.02		6.656	39.43		6.657	327.1		6.667	339.72		6.669	405.98
6.69	409.34		6.675	363.69		6.685	49.98		6.687	241.79		6.673	79.27		6.674	363.32		6.683	292.56		6.685	466.69
6.71	348.48		6.692	304.61		6.701	18.16		6.704	248.2		6.69	140.99		6.691	391.47		6.7	257.14		6.702	477.56
6.73	267.95		6.709	276.16		6.718	5.36		6.721	244.49		6.706	213.2		6.707	425.85		6.717	226.86		6.719	418.32
6.74	181.04		6.725	274.99		6.735	1.27		6.737	209.14		6.723	286.81		6.724	479.64		6.733	206.95		6.735	308.71
6.76	107.02		6.742	269.95		6.751	0		6.754	148.78		6.74	375.06		6.741	548.33		6.75	207.34		6.752	192.41
6.78	61.24		6.759	239.58		6.768	0		6.771	88.89		6.756	508.28		6.757	604.63		6.767	221.86		6.769	109.82
6.79	52.89		6.775	194.52		6.785	0		6.788	54.76		6.773	694.98		6.774	621.3		6.783	226.57		6.785	81.6
6.81	85.21		6.792	166.26		6.801	0.85		6.804	58.34		6.79	889.34		6.791	599.03		6.8	206.77		6.802	115.81
6.83	154.87		6.809	172.79		6.818	3.59		6.821	101.15		6.806	1006.58		6.807	567.24		6.817	178.31		6.819	210.14
6.84	247		6.826	197.98		6.835	12.16		6.838	174.78		6.823	986.59		6.824	546.14		6.833	175.32		6.835	347.28
6.86	336.18		6.842	208.5		6.851	34.13		6.854	256.11		6.84	842.51		6.841	528.8		6.85	217.68		6.852	485.76
6.88	397.81		6.859	183.61		6.868	76.55		6.871	319.92		6.856	651.51		6.857	498.09		6.867	291.07		6.869	573.69
6.89	422.9		6.876	130.87		6.885	142.07		6.888	355.82		6.873	494.83		6.874	455.74		6.884	358.89		6.886	576.64
6.91	417.6		6.892	75.17		6.901	222.08		6.904	376.21		6.89	399.05		6.891	420.99		6.9	392.24		6.902	498.75
6.93	393.74		6.909	34.58		6.918	303.63		6.921	394.24		6.906	336.29		6.907	405.53		6.917	391.68		6.919	374.64
6.94	365.56		6.926	13.56		6.935	378.19		6.938	407.12		6.923	269.09		6.924	398.78		6.934	376.72		6.936	246.07
6.96	349.28		6.942	7.82		6.952	444.72		6.954	402.21		6.94	194.47		6.941	391.02		6.95	360.59		6.952	143.59
6.98	356.93		6.959	15.16		6.968	504.73		6.971	384.2		6.957	138.46		6.958	393.31		6.967	342.67		6.969	82.93
6.99	389.19		6.976	40.52		6.985	564.36		6.988	377.25		6.973	126.04		6.974	419.9		6.984	314.56		6.986	71.27
7.01	433.1		6.992	93.79		7.002	635.2		7.004	401.03		6.99	156.37		6.991	463.93		7	268.57		7.002	111.34
7.03	462.9		7.009	177.18		7.018	721.34		7.021	447.73		7.007	201.23		7.008	503.54		7.017	204.44		7.019	197.41
7.04	449.32		7.026	276.06		7.035	796.93		7.038	486.58		7.023	227.02		7.024	523.04		7.034	133.8		7.036	303.97
7.06	383.53		7.042	364.99		7.052	813.13		7.054	490.45		7.04	220.14		7.041	527.43		7.05	73.19		7.052	390.18
7.08	289.54		7.059	428.68		7.068	739.71		7.071	452.97		7.057	197		7.058	527.2		7.067	32.81		7.069	426.38
7.09	210		7.076	474.19		7.085	598.82		7.088	392.81		7.073	181.34		7.074	524.51		7.084	11.76		7.086	423.37
7.11	176.99		7.092	511.14		7.102	449.33		7.104	345.35		7.09	178.54		7.091	518.71		7.1	3.47		7.102	427.96
7.13	195.41		7.109	524.77		7.118	335.13		7.121	345.76		7.107	172.07		7.108	519.94		7.117	0.82		7.119	479.32
7.14	250.03		7.126	484.65		7.135	255.53		7.138	405.69		7.123	146.93		7.124	548.6		7.134	0		7.136	571.73
7.16	321.35		7.142	383		7.152	189.13		7.155	500.52		7.14	106.99		7.141	619.97		7.15	0		7.152	655.75
7.18	391.35		7.159	251.38		7.168	125.57		7.171	581.73		7.157	73.89		7.158	721.26		7.167	0		7.169	672.34
7.19	439.43		7.176	134.84		7.185	72.99		7.188	609.16		7.173	70.19		7.174	804.44		7.184	0		7.186	594.06
7.21	446.89		7.193	58.74		7.202	44.63		7.205	577.58		7.19	108.79		7.191	806.11		7.2	0		7.202	445.51
7.23	411.76		7.209	20.76		7.218	48.05		7.221	515.2		7.207	187.98		7.208	697.7		7.217	0		7.219	289.34
7.24	354.47		7.226	5.92		7.235	82.88		7.238	459.77		7.223	286.85		7.224	512.52		7.234	0		7.236	187.25
7.26	300.44		7.243	1.2		7.252	139.2		7.255	421.91		7.24	368.56		7.241	322.33		7.251	0		7.253	175.84
7.28	257.29		7.259	0		7.268	193.02		7.271	379.33		7.257	398.75		7.258	189.99		7.267	0.67		7.269	258.48
7.29	218.26		7.276	1.17		7.285	216.8		7.288	308.3		7.273	364.69		7.274	138.91		7.284	3.5		7.286	407.03
7.31	180.14		7.293	4.94		7.302	197.82		7.305	214.81		7.29	286.69		7.291	152.4		7.301	12.44		7.303	560.74
7.33	157.38		7.309	16.74		7.319	154.64		7.321	132.24		7.307	206.28		7.308	190.97		7.317	35.7		7.319	647.66
7.34	168.1		7.326	46.15		7.335	123.55		7.338	91.34		7.324	160.97		7.325	218.86		7.334	82.89		7.336	621.9
7.36	216.14		7.343	101.82		7.352	132.35		7.355	107.34		7.34	165.26		7.341	224.31		7.351	155.83		7.353	498.97
7.38	285.29		7.359	182.39		7.369	180.24		7.371	178.28		7.357	205.61		7.358	224.8		7.367	237.37		7.369	345.77
7.39	351.01		7.376	268.23		7.385	237.74		7.388	292.28		7.374	256.7		7.375	240.49		7.384	294.14		7.386	231.49
7.41	394.52		7.393	329.79		7.402	265.76		7.405	431.68		7.39	301.84		7.391	265.99		7.401	297.83		7.403	183.31
7.43	409.36		7.409	347.58		7.419	250.25		7.421	576.02		7.407	335.4		7.408	271.6		7.417	252.83		7.419	179.91
7.44	396.75		7.426	322.29		7.435	216.06		7.438	699.39		7.424	360.87		7.425	235.53		7.434	196.08		7.436	179.64
7.46	359.49		7.443	267.96		7.452	207.59		7.455	769.73		7.44	385.97		7.441	167.09		7.451	168.74		7.453	156.66
7.48	302.1		7.459	200.84		7.469	251.42		7.471	761.18		7.457	428.11		7.458	96.22		7.467	184.19		7.469	113.86
7.49	233.4		7.476	142.53		7.485	333.86		7.488	675.96		7.474	503.48		7.475	48.15		7.484	219.1		7.486	74.23
7.51	165.03		7.493	117.81		7.502	411.43		7.505	553.48		7.49	601.65		7.491	31.36		7.501	234.26		7.503	59.22
7.53	109.06		7.509	146.88		7.519	444.81		7.522	444.61		7.507	674.5		7.508	48.87		7.517	207.16		7.519	78.16
7.54	74.25		7.526	233.95		7.535	431.02		7.538	370.89		7.524	667.26		7.525	104.87		7.534	148.04		7.536	128.11
7.56	67.66		7.543	360.83		7.552	405.45		7.555	314.67		7.54	564		7.541	197.82		7.551	85.03		7.553	196.48
7.58	91.84		7.56	490.67		7.569	412.94		7.572	248.36		7.557	407.61		7.558	305.87		7.567	39.82		7.569	266.15
7.59	143.99		7.576	587.64		7.585	468.69		7.588	169.87		7.574	267.28		7.575	384.43		7.584	17.38		7.586	325.01
7.61	212.62		7.593	633.02		7.602	541.27		7.605	98.72		7.59	196.17		7.591	393.75		7.601	14.3		7.603	365.38
7.63	279.68		7.61	628.14		7.619	577.22		7.622	57.1		7.607	208.66		7.608	334.23		7.618	28.26		7.62	382.29
7.64	326.88		7.626	586.24		7.636	542.39		7.638	55.51		7.624	285.63		7.625	250.74		7.634	59.23		7.636	372.97
7.66	350.16		7.643	517.1		7.652	442.96		7.655	96.88		7.64	390.27		7.642	197.31		7.651	103.67		7.653	339.42
7.68	364.56		7.66	428.03		7.669	311.88		7.672	178.23		7.657	484.73		7.658	201.59		7.668	146.11		7.67	286.31
7.69	390.16		7.676	335.31		7.686	188		7.688	283.16		7.674	537.75		7.675	253.45		7.684	168.41		7.686	224.93
7.71	427.37		7.693	269.16		7.702	95.71		7.705	380.2		7.691	530.28		7.692	322.73		7.701	164.72		7.703	176.64
7.73	454.15		7.71	258.23		7.719	40.62		7.722	431.16		7.707	460.33		7.708	380.1		7.718	148.51		7.72	166.09
7.74	450.56		7.726	303.52		7.736	14.04		7.738	417.81		7.724	347.63		7.725	403.98		7.734	138.24		7.736	203.04
7.76	423.24		7.743	377.23		7.752	3.82		7.755	356.65		7.741	231.11		7.742	379.72		7.751	137.44		7.753	275.35
7.78	398.43		7.76	438.32		7.769	0.9		7.772	289.95		7.757	151.47		7.758	306.9		7.768	133.16		7.77	360.41
7.79	393.93		7.776	452.5		7.786	0		7.788	252.63		7.774	130.16		7.775	207.89		7.784	113.15		7.786	443.24
7.81	407.06		7.793	411.52		7.802	0		7.805	244.13		7.791	163.07		7.792	115.81		7.801	79.7		7.803	522.87
7.83	423.42		7.81	338.36		7.819	0		7.822	234.72		7.807	225.04		7.808	52.44		7.818	45.38		7.82	599.55
7.84	432.09		7.826	274.29		7.836	0		7.838	199.87		7.824	286.6		7.825	19		7.834	20.88		7.836	664.66
7.86	428.64		7.843	249.14		7.852	0		7.855	143.83		7.841	331.45		7.842	5.61		7.851	7.69		7.853	708.29
7.88	412.26		7.86	255.83		7.869	1.39		7.872	91.9		7.857	363.02		7.858	1.33		7.868	2.27		7.87	726.65
7.89	385.38		7.876	264.07		7.886	7.04		7.889	70.32		7.874	390.72		7.875	0.98		7.884	0.54		7.886	726.63
7.91	350.12		7.893	256.11		7.902	24.86		7.905	88.48		7.891	416.23		7.892	4.16		7.901	0		7.903	722.97
7.93	311.74		7.91	244.54		7.919	70.82		7.922	141.14		7.907	425.28		7.908	14.1		7.918	0.84		7.92	722.95
7.94	282.95		7.927	251.64		7.936	163.1		7.939	210.34		7.924	396.04		7.925	38.25		7.934	4.49		7.937	708.47
7.96	279.7		7.943	278.75		7.952	303.91		7.955	273.34		7.941	321.85		7.942	83.14		7.951	15.99		7.953	652.09
7.98	310.73		7.96	304.55		7.969	458.6		7.972	313.22		7.957	224.46		7.958	144.76		7.968	47.08		7.97	556.23
7.99	369.27		7.977	313.4		7.986	561.61		7.989	321.04		7.974	145.99		7.975	201.9		7.985	111.71		7.987	458.43
8.01	437.26		7.993	308.97		8.003	559.43		8.005	294.24		7.991	124.6		7.992	226.58		8.001	218.2		8.003	400.95
8.03	497.96		8.01	297.3		8.019	458.56		8.022	241.16		8.007	179.32		8.009	206.82		8.018	353.56		8.02	402.86
8.04	543.89		8.027	271.34		8.036	322.6		8.039	184.95		8.024	301.25		8.025	162		8.035	483.19		8.037	453.74
8.06	569.39		8.043	220.43		8.053	221.64		8.055	153.74		8.041	444.56		8.042	131.91		8.051	568.78		8.053	522.92
8.08	566.34		8.06	151.43		8.069	184.47		8.072	158.51		8.058	538.7		8.059	149.61		8.068	590.8		8.07	576.19
8.09	525.73		8.077	85.41		8.086	190.56		8.089	182.63		8.074	532.13		8.075	219.65		8.085	553.87		8.087	589.12
8.11	447.27		8.093	38.79		8.103	203.07		8.105	195.79		8.091	430.67		8.092	311.16		8.101	474.56		8.103	555.91
8.13	343.17		8.11	14.3		8.119	203.91		8.122	182.88		8.108	297.81		8.109	372.31		8.118	374.52		8.12	490.45
8.14	237.96		8.127	4.22		8.136	209.06		8.139	159.45		8.124	209.49		8.125	363.99		8.135	279.38		8.137	413.56
8.16	160.49		8.143	2.39		8.153	248.09		8.155	156.19		8.141	211.41		8.142	289.3		8.151	215.32		8.153	340.12
8.18	129.19		8.16	5.87		8.169	332.38		8.172	191.62		8.158	301.94		8.159	186.47		8.168	193.97		8.17	282.75
8.19	140.38		8.177	19.88		8.186	440.95		8.189	258.27		8.174	436.82		8.175	98.43		8.185	204.86		8.187	260.92
8.21	169.75		8.193	53.94		8.203	528.87		8.205	336.18		8.191	553.92		8.192	45.39		8.201	224.82		8.203	291.06
8.23	185.23		8.21	117.24		8.219	551.33		8.222	415.72		8.208	613.76		8.209	29.13		8.218	239.68		8.22	358.51
8.24	173.5		8.227	204.13		8.236	489.74		8.239	505.91		8.224	621.64		8.225	46.13		8.235	255.38		8.237	414.86
8.26	150.04		8.243	285.67		8.253	365.89		8.256	617.84		8.241	604.12		8.242	97.81		8.251	282.64		8.253	410.18
8.28	143.92		8.26	322.17		8.269	228.32		8.272	739.72		8.258	567.32		8.259	183.76		8.268	324.39		8.27	334.02
8.29	172.22		8.277	299.23		8.286	122.18		8.289	833.68		8.274	493.06		8.275	288.18		8.285	374.21		8.287	221.27
8.31	226.64		8.294	244.65		8.303	70.51		8.306	854.11		8.291	375.24		8.292	377.5		8.302	418.93		8.304	119
8.33	285.81		8.31	209.06		8.319	79.73		8.322	782.16		8.308	241.26		8.309	415.3		8.318	439.77		8.32	52.48
8.34	334.51		8.327	223.99		8.336	153.55		8.339	644.29		8.324	130.17		8.325	385.24		8.335	422.31		8.337	21.17
8.36	370.04		8.344	279.19		8.353	286.75		8.356	490.96		8.341	66.11		8.342	302.21		8.352	376.28		8.354	16.09
8.38	391.27		8.36	334.13		8.37	448.99		8.372	361.8		8.358	50.69		8.359	206.49		8.368	330.25		8.37	31.97
8.39	391.2		8.377	348.94		8.386	579.54		8.389	274.69		8.375	74.11		8.376	140.35		8.385	308.47		8.387	71.76
8.41	365.27		8.394	310.05		8.403	617.6		8.406	236.71		8.391	121.8		8.392	126.45		8.402	319.33		8.404	137.11
8.43	321.17		8.41	235.86		8.42	550.62		8.422	243.23		8.408	172.63		8.409	157.79		8.418	366.99		8.42	217.7
8.45	278.94		8.427	162.21		8.436	426.4		8.439	269.91		8.425	208.21		8.426	202.12		8.435	459.39		8.437	289.31
8.46	265.17		8.444	127.03		8.453	316.91		8.456	277.47		8.441	231.09		8.442	221.91		8.452	588.23		8.454	323.2
8.48	299.68		8.46	158.2		8.47	264.35		8.472	242.47		8.458	275.99		8.459	197.67		8.468	711.53		8.47	303.52
8.5	379.13		8.477	263.95		8.486	257.07		8.489	175.19		8.475	381.64		8.476	141.72		8.485	777.71		8.487	238.59
8.51	471.58		8.494	421.98		8.503	251.55		8.506	110.08		8.491	553.72		8.492	81.4		8.502	768.13		8.504	155.85
8.53	536.14		8.51	577.95		8.52	216.72		8.522	77.52		8.508	745.2		8.509	37.45		8.518	710.78		8.52	83.9
8.55	552.54		8.527	670.39		8.536	157.35		8.539	86.99		8.525	888.15		8.526	13.8		8.535	650.67		8.537	36.95
8.56	534.75		8.544	675.85		8.553	104.79		8.556	128.48		8.541	941.98		8.542	4.08		8.552	614		8.554	13.23
8.58	512.09		8.56	623.6		8.57	89.5		8.572	176.6		8.558	917.11		8.559	0.96		8.568	595.81		8.57	3.7
8.6	503.13		8.577	566.11		8.586	127.72		8.589	206.5		8.575	857.21		8.576	0		8.585	581.69		8.587	0.87
8.61	500.6		8.594	530.12		8.603	216.22		8.606	213.25		8.591	800.29		8.592	0		8.602	569.18		8.604	0
8.63	479.16		8.611	505.85		8.62	329.61		8.623	214.68		8.608	760.46		8.609	0		8.618	559.94		8.62	0.96
8.65	422.07		8.627	477.93		8.636	424.73		8.639	230.88		8.625	726.28		8.626	0		8.635	536.39		8.637	4.07
8.66	345.25		8.644	444.88		8.653	461.63		8.656	257.21		8.641	674.89		8.642	0		8.652	469.98		8.654	13.79
8.68	292.07		8.661	417.83		8.67	425.49		8.673	266.08		8.658	592.45		8.659	0		8.669	357.81		8.671	37.42
8.7	301.6		8.677	406.67		8.687	340.93		8.689	240.94		8.675	490.35		8.676	0		8.685	231.39		8.687	81.9
8.71	374.39		8.694	417.89		8.703	260.31		8.706	198.03		8.691	398.15		8.692	0		8.702	134.71		8.704	144.01
8.73	470.59		8.711	448.31		8.72	233.86		8.723	171.89		8.708	331.26		8.709	0		8.719	98.35		8.721	206.32
8.75	533.79		8.727	481.9		8.737	278.07		8.739	181.17		8.725	278.26		8.726	0		8.735	130.25		8.737	245.62
8.76	530.81		8.744	494.32		8.753	362.02		8.756	209.15		8.742	217.59		8.743	0.99		8.752	221.47		8.754	256.19
8.78	469.24		8.761	465.65		8.77	424.17		8.773	220.83		8.758	148.47		8.759	4.18		8.769	344.5		8.771	256.71
8.8	390.48		8.777	391		8.787	419.24		8.789	194.61		8.775	86.85		8.776	14.98		8.785	455.61		8.787	274.36
8.81	338.31		8.794	286.34		8.803	351.02		8.806	138.75		8.792	51.9		8.793	41.92		8.802	514.86		8.804	324.37
8.83	327.22		8.811	181		8.82	266.73		8.823	79.69		8.808	52.93		8.809	95.4		8.819	509.07		8.821	407.3
8.85	338.75		8.827	102.48		8.837	209.55		8.839	37.64		8.825	89.1		8.826	177.75		8.835	456.17		8.837	519.22
8.86	345.22		8.844	66.23		8.853	186.12		8.856	18.68		8.842	149		8.843	273.25		8.852	385.42		8.854	649.37
8.88	338.93		8.861	73.97		8.87	173.17		8.873	22.37		8.858	206.48		8.859	349.39		8.869	315.65		8.871	769.43
8.9	335.66		8.877	118.25		8.887	148.74		8.889	53.76		8.875	230.69		8.876	374.22		8.885	248.96		8.887	834.39
8.91	354.12		8.894	190.49		8.903	116.28		8.906	122.79		8.892	206.48		8.893	337.02		8.902	181.52		8.904	807.34
8.93	397.65		8.911	286.94		8.92	98.96		8.923	231.18		8.908	148.04		8.909	255.07		8.919	116.16		8.921	691.86
8.95	450.16		8.927	410.24		8.937	116.44		8.94	354.17		8.925	86.12		8.926	162.57		8.935	62.8		8.937	535.17
8.96	487.8		8.944	555.37		8.953	166.37		8.956	443.37		8.942	43.73		8.943	89.57		8.952	28.08		8.954	399.28
8.98	492.91		8.961	692.41		8.97	221.31		8.973	462.34		8.958	30.02		8.959	52.74		8.969	10.87		8.971	318.67
9	464.9		8.978	772.21		8.987	244.73		8.99	425.45		8.975	46.59		8.976	56.5		8.985	6.49		8.987	289.05
9.01	418.1		8.994	760.81		9.004	219.6		9.006	392.49		8.992	93.01		8.993	98.13		9.002	12.66		9.004	283.37
9.03	374.12		9.011	663.67		9.02	161.58		9.023	415.56		9.008	160.19		9.009	165.53		9.019	33.7		9.021	278.96
9.05	344.88		9.028	522.28		9.037	107.54		9.04	486.69		9.025	223.43		9.026	231.26		9.036	75.82		9.038	265.65
9.06	325.14		9.044	389.11		9.054	90.23		9.056	544.4		9.042	250.82		9.043	263.2		9.052	140.73		9.054	246.61
9.08	304.61		9.061	307.41		9.07	125.88		9.073	532.33		9.058	229.49		9.059	252.59		9.069	219.93		9.071	231.26
9.1	285.41		9.078	290.48		9.087	209.11		9.09	451.34		9.075	181.61		9.076	227.85		9.086	297.13		9.088	223.9
9.11	284.25		9.094	317.48		9.104	314.57		9.106	349.82		9.092	153.14		9.093	235.51		9.102	355.45		9.104	219.22
9.13	307.2		9.111	350.28		9.12	404.87		9.123	275.03		9.109	183.36		9.11	299.72		9.119	379.7		9.121	211.07
9.15	331.27		9.128	365.9		9.137	451.29		9.14	241.39		9.125	278.88		9.126	398.69		9.136	357.57		9.138	201.02
9.16	324.78		9.144	368.3		9.154	445.48		9.156	241.64		9.142	402.7		9.143	482.29		9.152	290.24		9.154	190.14
9.18	279.02		9.161	364.28		9.17	399.4		9.173	262.97		9.159	488.95		9.16	517.24		9.169	199.88		9.171	171.79
9.2	221.87		9.178	348.42		9.187	333.85		9.19	285.69		9.175	484.78		9.176	515.43		9.186	121.94		9.188	139.78
9.21	190.7		9.194	318.53		9.204	270.7		9.206	284.69		9.192	390.65		9.193	517.09		9.202	83.73		9.204	98.32
9.23	203.48		9.211	296.48		9.22	231.1		9.223	244.96		9.209	255.95		9.21	547.71		9.219	92.32		9.221	63.67
9.25	249.76		9.228	314.5		9.237	226.77		9.24	181.46		9.225	138.88		9.226	597.24		9.236	135.58		9.238	51.27
9.26	307.94		9.244	377.44		9.254	254.14		9.257	129.3		9.242	71.14		9.243	643.3		9.252	185.16		9.254	67.38
9.28	360.29		9.261	454.18		9.27	296.49		9.273	115.63		9.259	57.95		9.26	681.58		9.269	212.92		9.271	104.31
9.3	397.56		9.278	506.26		9.287	326.65		9.29	140.86		9.275	94.52		9.276	718.87		9.286	210.77		9.288	142.41
9.31	416.31		9.294	523.06		9.304	319.31		9.307	178.61		9.292	170.56		9.293	743		9.302	195.6		9.304	159.14
9.33	416.35		9.311	519.42		9.32	265.35		9.323	196.28		9.309	265.7		9.31	715.87		9.319	191.51		9.321	144.85
9.35	406.22		9.328	507.28		9.337	182.94		9.34	177.8		9.325	347.42		9.326	619.07		9.336	204.19		9.338	112.03
9.36	401.69		9.345	475.46		9.354	103.89		9.357	138.11		9.342	389.4		9.343	482.93		9.352	222.56		9.354	87.67
9.38	416.17		9.361	407.45		9.371	50.97		9.373	108.17		9.359	389.25		9.36	371.57		9.369	239.65		9.371	92.82
9.4	444.96		9.378	306.58		9.387	31.04		9.39	112.47		9.375	365.16		9.376	335.93		9.386	265.94		9.388	132.6
9.41	468.58		9.395	204.7		9.404	42.95		9.407	150.62		9.392	340.07		9.393	378.85		9.403	312.13		9.405	196.17
9.43	474.87		9.411	140.93		9.421	83.6		9.423	197.77		9.409	337.03		9.41	459.87		9.419	369.01		9.421	265.42
9.45	473.53		9.428	138.07		9.437	143.48		9.44	221.96		9.425	375.92		9.427	526.17		9.436	407.87		9.438	326.08
9.46	485.14		9.445	190.91		9.454	200.12		9.457	211.92		9.442	456.22		9.443	539.5		9.453	403.09		9.455	369.34
9.48	512.59		9.461	269.63		9.471	223.59		9.473	191.99		9.459	540.21		9.46	492.23		9.469	349.08		9.471	387.97
9.5	531.84		9.478	331.95		9.487	200.12		9.49	203.91		9.476	570.05		9.477	417.68		9.486	261.97		9.488	378.36
9.51	510.09		9.495	346.07		9.504	143.48		9.507	272.22		9.492	511.84		9.493	372.63		9.503	172.52		9.505	342.89
9.53	437.9		9.511	309.96		9.521	82.41		9.523	381.87		9.509	384.71		9.51	403.09		9.519	109.51		9.521	287.32
9.55	340.05		9.528	250.59		9.537	37.92		9.54	491.07		9.526	243.16		9.527	505.06		9.536	87.3		9.538	223.26
9.56	257.43		9.545	204.76		9.554	13.97		9.557	572.12		9.542	141.13		9.543	628.96		9.553	99.5		9.555	170.22
9.58	221.39		9.561	192.76		9.571	4.13		9.573	633.77		9.559	106.27		9.56	723.84		9.569	123.89		9.571	151.04
9.6	242.46		9.578	204.78		9.587	0.98		9.59	699.25		9.576	140.22		9.577	777.4		9.586	135.67		9.588	171.87
9.61	317.78		9.595	214.86		9.604	0		9.607	760.07		9.592	224.63		9.593	812.94		9.603	122.5		9.605	219.18
9.63	433.64		9.611	209.85		9.621	0		9.624	773.56		9.609	323.53		9.61	848.72		9.619	94.15		9.621	272.94
9.65	564		9.628	203.97		9.637	0		9.64	705.46		9.626	394.76		9.627	866.65		9.636	71.21		9.638	330.48
9.66	674.85		9.645	218.92		9.654	0		9.657	565.75		9.642	412.99		9.643	828.93		9.653	70.01		9.655	411.1
9.68	744.08		9.661	255.28		9.671	0		9.674	398.21		9.659	379.97		9.66	720.48		9.669	90.66		9.671	527.95
9.7	773.84		9.678	287.35		9.687	0		9.69	247.75		9.676	313.54		9.677	574.26		9.686	117.22		9.688	660.35
9.71	782.42		9.695	290.43		9.704	0		9.707	138.18		9.692	235.36		9.693	451.51		9.703	128.79		9.705	757.47
9.73	782.03		9.712	266.19		9.721	0		9.724	75.77		9.709	167.79		9.71	396.85		9.719	114.75		9.722	772.91
9.75	766.73		9.728	236.03		9.738	1.09		9.74	58.2		9.726	131.51		9.727	421.89		9.736	83.38		9.738	698.69
9.76	717.94		9.745	213.59		9.754	5.37		9.757	79.43		9.742	132.7		9.743	518.83		9.753	52.68		9.755	576.75
9.78	628.22		9.762	190.68		9.771	18.8		9.774	125.78		9.759	160.23		9.76	665.92		9.77	40.76		9.772	469.56
9.8	517.87		9.778	154.53		9.788	53.14		9.79	172.85		9.776	198.2		9.777	821.14		9.786	61.75		9.788	410.96
9.81	425.09		9.795	106.39		9.804	122.1		9.807	192.53		9.792	238.96		9.794	924.84		9.803	124.99		9.805	386.53
9.83	378.89		9.812	60		9.821	228.18		9.824	172.32		9.809	286.73		9.81	936.22		9.82	226.71		9.822	363.17
9.85	380.86		9.828	27.38		9.838	349.9		9.84	123.55		9.826	339.06		9.827	857.45		9.836	338.21		9.838	328.64
9.86	408.63		9.845	10.09		9.854	449.94		9.857	71.86		9.843	380.76		9.844	719.48		9.853	410.95		9.855	300.93
9.88	429.97		9.862	4.06		9.871	503.84		9.874	36.47		9.859	399.76		9.86	552.45		9.87	410.04		9.872	306.53
9.9	425.27		9.878	5.29		9.888	520.29		9.89	24.98		9.876	398.62		9.877	380.68		9.886	346.14		9.888	347.21
9.91	402.86		9.895	15.52		9.904	520.79		9.907	38.67		9.893	384.35		9.894	228.24		9.903	267.38		9.905	393.76
9.93	389.6		9.912	42.1		9.921	509.35		9.924	77.16		9.909	353.92		9.91	115.66		9.92	216.7		9.922	408.17
9.95	404.22		9.928	91.51		9.938	472.73		9.941	133.79		9.926	299.5		9.927	48.49		9.936	198.69		9.938	373.43
9.96	439.87		9.945	159.32		9.954	413.12		9.957	189.2		9.943	223.01		9.944	17.41		9.953	187.87		9.955	310.08
9.98	474.11		9.962	222.21		9.971	357.53		9.974	220.16		9.959	141.54		9.96	9.21		9.97	161.28		9.972	260.26
10	490.39		9.978	248.28		9.988	329.41		9.991	220.84		9.976	75.58		9.977	18.25		9.986	122.4		9.988	257.87
10.01	489.75		9.995	222.21		10.004	323.75		10.007	210.05		9.993	36.2		9.994	51.6		10.003	95.47		10.005	299.49
10.03	481.01		10.012	160.3		10.021	313.4		10.024	211.71		10.009	24.58		10.01	125.83		10.02	101.96		10.022	344.81
10.05	467.26		10.028	96.66		10.038	281.88		10.041	226.86		10.026	39.83		10.027	252.23		10.036	146.36		10.038	352.34
10.07	449.22		10.045	61.23		10.054	239.96		10.057	237.07		10.043	85.32		10.044	417.48		10.053	217.63		10.055	317.31
10.08	436.49		10.062	72.33		10.071	215.05		10.074	232.14		10.059	160.75		10.06	571.93		10.07	299.28		10.072	272.73
10.1	440.17		10.079	141.7		10.088	222.81		10.091	226.04		10.076	253.59		10.077	651.82		10.087	378.42		10.089	254.22
10.12	454.34		10.095	274.69		10.105	247.85		10.107	241.39		10.093	335.5		10.094	623.77		10.103	441.49		10.105	264.46
10.13	455.99		10.112	453.8		10.121	255.36		10.124	281.27		10.109	375.95		10.11	512.56		10.12	464.66		10.122	279.93
10.15	427.21		10.129	634.1		10.138	223.43		10.141	324.03		10.126	363.97		10.127	379.41		10.137	426.16		10.139	282.89
10.17	372.36		10.145	757.66		10.155	163.61		10.157	346.35		10.143	323.69		10.144	272		10.153	330.3		10.155	282.86
10.18	308.04		10.162	791.31		10.171	110.72		10.174	338.93		10.16	302.29		10.161	198.01		10.17	212.06		10.172	303.78
10.2	242.89		10.179	743.94		10.188	100.6		10.191	307.22		10.176	339.39		10.177	141.54		10.187	111.49		10.189	364.53
10.22	177.28		10.195	651.84		10.205	156.64		10.207	271.39		10.193	433.28		10.194	92.35		10.203	47.55		10.205	466.98
10.23	113.94		10.212	547.73		10.221	281.96		10.224	262		10.21	538.17		10.211	53.8		10.22	16.53		10.222	595.33
10.25	61.79		10.229	444.48		10.238	453.92		10.241	302.75		10.226	597.46		10.227	34.56		10.237	4.64		10.239	712.02
10.27	28.46		10.245	341.82		10.255	622.9		10.257	385.83		10.243	580.93		10.244	40.89		10.253	2.17		10.255	771.7
10.28	14.17		10.262	244.88		10.271	735.08		10.274	469.6		10.26	501.04		10.261	73.25		10.27	5.47		10.272	750.53
10.3	17.66		10.279	170.52		10.288	759.29		10.291	511.21		10.276	402.8		10.277	123.84		10.287	18.52		10.289	656.72
10.32	42.01		10.295	135.62		10.305	698.91		10.308	503.2		10.293	335.74		10.294	171.92		10.303	51.01		10.305	524.42
10.33	93.5		10.312	140.63		10.321	577.86		10.324	471.43		10.31	324.36		10.311	193.07		10.32	113.34		10.322	394.92
10.35	170.81		10.329	164.59		10.338	434.4		10.341	450.28		10.326	347.84		10.327	176.11		10.337	204.89		10.339	309.69
10.37	252.2		10.345	176.88		10.355	315.76		10.358	458.75		10.343	359.39		10.344	137.47		10.353	307.77		10.355	293.6
10.38	301.7		10.362	164.74		10.371	262.3		10.374	496.86		10.36	331.29		10.361	110.7		10.37	395.77		10.372	339.13
10.4	294.19		10.379	140.99		10.388	280.82		10.391	543.03		10.376	278.55		10.377	122.11		10.387	454.67		10.389	406.69
10.42	238.65		10.396	136.36		10.405	333.29		10.408	559.71		10.393	234.64		10.394	177.36		10.403	484.08		10.405	444.81
10.43	175.98		10.412	170.83		10.421	364.3		10.424	516.73		10.41	212.96		10.411	259.86		10.42	485.72		10.422	426.05
10.45	150.43		10.429	243.7		10.438	347.39		10.441	419.71		10.426	197.34		10.427	343.03		10.437	459.14		10.439	362.81
10.47	183.75		10.446	335.46		10.455	302.85		10.458	315.93		10.443	169.28		10.444	404.8		10.454	416.7		10.456	298.9
10.48	266.97		10.462	425.77		10.472	269.31		10.474	265.51		10.46	135.69		10.461	430.49		10.47	381.63		10.472	269.83
10.5	371.36		10.479	502.05		10.488	258.27		10.491	298.27		10.476	123.95		10.477	414.65		10.487	366.94		10.489	280.12
10.52	471.18		10.496	558.6		10.505	249.01		10.508	392.13		10.493	158.84		10.494	369.62		10.504	363.02		10.506	309.84
10.53	561.75		10.512	587.14		10.522	224.17		10.524	488.78		10.51	236.81		10.511	328.66		10.52	357.9		10.522	343.4
10.55	650.32		10.529	582.09		10.538	196.23		10.541	537.11		10.527	321.09		10.528	321.22		10.537	350.51		10.539	384.77
10.57	734.96		10.546	554.44		10.555	195.65		10.558	523.21		10.543	365.47		10.544	346.57		10.554	340.32		10.556	434.19
10.58	795.29		10.562	543.15		10.572	236.98		10.574	470.7		10.56	352.4		10.561	377.34		10.57	313.39		10.572	481.64
10.6	810.69		10.579	594.15		10.588	294.86		10.591	409.65		10.577	309.11		10.578	398.38		10.587	256.23		10.589	517.4
10.62	784.14		10.596	715.58		10.605	328		10.608	361.76		10.593	275.83		10.594	426.1		10.604	177.61		10.606	546.66
10.63	744.29		10.612	848.81		10.622	317.85		10.624	341.33		10.61	263.99		10.611	484.79		10.62	104.18		10.622	572.15
10.65	727.15		10.629	907.2		10.638	285.83		10.641	352.2		10.627	250.47		10.628	571.2		10.637	60.5		10.639	573.9
10.67	748.07		10.646	850.43		10.655	266.26		10.658	382.58		10.643	211.04		10.644	646.59		10.654	57.86		10.656	523.35
10.68	784.46		10.662	723.8		10.672	264.89		10.675	416.8		10.66	149.14		10.661	664.37		10.67	94.39		10.672	414.94
10.7	790.98		10.679	611.57		10.688	257.79		10.691	444.79		10.677	89.33		10.678	605.33		10.687	156.92		10.689	283.21
10.72	736.84		10.696	559.7		10.705	222.72		10.708	462.1		10.693	56.94		10.694	501.08		10.704	217.23		10.706	177.84
10.73	637		10.712	540.26		10.722	169.05		10.725	464.66		10.71	66.87		10.711	420.42		10.72	242.71		10.722	130.45
10.75	543.84		10.729	499.36		10.738	129.17		10.741	444.74		10.727	128		10.728	420.75		10.737	217.23		10.739	135.99
10.77	505.37		10.746	425.48		10.755	130.83		10.758	392.38		10.743	238.47		10.744	505.77		10.754	155.75		10.756	163.21
10.78	526.82		10.763	362.57		10.772	173.3		10.775	307.95		10.76	373.41		10.761	625.77		10.77	89.46		10.772	177.71
10.8	568.48		10.779	363.61		10.789	227.57		10.791	212.59		10.777	491.13		10.778	721.17		10.787	41.16		10.789	161.99
10.82	580.16		10.796	436.77		10.805	258.78		10.808	140.95		10.793	558.47		10.794	759.12		10.804	15.17		10.806	130.93
10.83	545.42		10.813	535.15		10.822	254.05		10.825	116.29		10.81	583.28		10.811	735.92		10.821	5.68		10.823	115.33
10.85	491.18		10.829	594.23		10.839	238.07		10.841	139.61		10.827	599.89		10.828	655.13		10.837	6.13		10.839	141.89
10.87	461.94		10.846	575.55		10.855	247.21		10.858	193.39		10.843	626.27		10.844	525.17		10.854	17.17		10.856	210.34
10.88	477.88		10.863	485.18		10.872	300.23		10.875	253.76		10.86	643.32		10.861	371.16		10.871	46.6		10.873	295.48
10.9	514.28		10.879	363.81		10.889	383.28		10.891	307.51		10.877	616.24		10.878	235.66		10.887	101.28		10.889	365.85
10.92	527.6		10.896	266.12		10.905	466.5		10.908	357.46		10.894	532.2		10.895	157.21		10.904	176.33		10.906	412.97
10.93	496.08		10.913	241.42		10.922	523.97		10.925	412.58		10.91	414.16		10.911	151.83		10.921	245.94		10.923	452.72
10.95	434.8		10.929	309.88		10.939	542.67		10.941	478.19		10.927	307.24		10.928	203.89		10.937	274.78		10.939	492.67
10.97	377.37		10.946	449.16		10.955	520.43		10.958	541.16		10.944	246.26		10.945	273		10.954	245.94		10.956	511.31
10.98	348.94		10.963	598.49		10.972	462.58		10.975	570.61		10.96	234.86		10.961	316.45		10.971	176.91		10.973	477.67
11	360.84		10.979	689.05		10.989	383.93		10.991	540.09		10.977	257.88		10.978	315.41		10.987	104.98		10.989	386.89
11.02	415.83		10.996	682.68		11.005	306.65		11.008	461.24		10.994	306.58		10.995	283.34		11.004	60.19		11.006	267.17
11.03	508.79		11.013	589.71		11.022	250.39		11.025	381.34		11.01	383.8		11.011	242.52		11.021	57.63		11.023	156.78
11.05	617.36		11.029	448.74		11.039	218.34		11.042	341.22		11.027	477.18		11.028	200.72		11.037	102.71		11.039	80.47
11.07	702.04		11.046	301.27		11.055	197.53		11.058	340.98		11.044	543.61		11.045	153.76		11.054	192.3		11.056	45.19
11.08	731.94		11.063	176.56		11.072	178.77		11.075	346.95		11.06	537.72		11.061	103.27		11.071	303.27		11.073	49.33
11.1	705.81		11.079	89.46		11.089	166.82		11.092	323.73		11.077	460.71		11.078	59.95		11.087	390.08		11.089	91.86
11.12	642.73		11.096	40.55		11.105	176.32		11.108	267.15		11.094	363.93		11.095	35.29		11.104	406.37		11.106	170.17
11.13	561.09		11.113	23.96		11.122	208.71		11.125	205.62		11.11	299.94		11.111	35.5		11.121	342.6		11.123	267.48
11.15	469.31		11.13	34.34		11.139	253.98		11.142	175.54		11.127	276.53		11.128	59.36		11.137	233.5		11.139	352.87
11.17	370.35		11.146	69.09		11.156	302.3		11.158	190.14		11.144	259.98		11.145	100.36		11.154	128.53		11.156	391.17
11.18	275.99		11.163	123.24		11.172	350.56		11.175	234.1		11.16	219		11.161	142.5		11.171	57.08		11.173	364.65
11.2	213.48		11.18	183.82		11.189	397.02		11.192	279.26		11.177	153.71		11.178	170.85		11.188	21.15		11.19	284.78
11.22	213.22		11.196	231.31		11.206	435.09		11.208	319.16		11.194	87.58		11.195	184.5		11.204	8.94		11.206	185.05
11.23	289.64		11.213	252.18		11.222	458.11		11.225	371.22		11.21	40.29		11.212	200.94		11.221	11.58		11.223	99.23
11.25	425.27		11.23	243.77		11.239	464.39		11.242	455.43		11.227	15.89		11.228	234.94		11.238	29.07		11.24	43.57
11.27	581.89		11.246	211.54		11.256	450.51		11.258	562.71		11.244	8.76		11.245	274.81		11.254	65.38		11.256	15.57
11.28	724.89		11.263	165.94		11.272	406.36		11.275	656.63		11.261	17.02		11.262	287.56		11.271	121.3		11.273	4.34
11.3	842.41		11.28	125.98		11.289	332.89		11.292	696.09		11.277	46.09		11.278	251.62		11.288	189.81		11.29	1.91
11.32	933.37		11.296	119.59		11.306	254.79		11.308	659.18		11.294	108.1		11.295	179.04		11.304	257.29		11.306	3.75
11.33	987.54		11.313	172.45		11.322	208.94		11.325	552.1		11.311	211.03		11.312	102.45		11.321	311.09		11.323	13.56
11.35	986		11.33	287.93		11.339	211.72		11.342	411.23		11.327	348.17		11.328	47.14		11.338	342.31		11.34	38.09
11.37	918.19		11.346	435.57		11.356	240.17		11.358	287.02		11.344	491.39		11.345	17.37		11.354	344.43		11.356	87.2
11.38	792.82		11.363	557.44		11.372	252.47		11.375	220.7		11.361	600.51		11.362	5.13		11.371	320.39		11.373	163.78
11.4	637.62		11.38	605.85		11.389	223.07		11.392	219.58		11.377	641.21		11.378	1.21		11.388	287.04		11.39	255.32
11.42	487.96		11.396	575.47		11.406	162.85		11.409	252.57		11.394	604.92		11.395	0		11.404	265.99		11.406	333.34
11.43	376.96		11.413	494.26		11.422	107.79		11.425	274.32		11.411	514.97		11.412	0		11.421	268.55		11.423	371.02
11.45	324.87		11.43	392.39		11.439	92.35		11.442	264.36		11.427	408.02		11.428	0		11.438	287.09		11.44	362.48
11.47	328.82		11.446	287.53		11.456	138.51		11.459	238.2		11.444	311.24		11.445	1.43		11.454	303.4		11.456	328.83
11.48	363.06		11.463	197.66		11.472	252.83		11.475	226.21		11.461	236.63		11.462	6.84		11.471	301.87		11.473	299.68
11.5	395.75		11.48	149.56		11.489	418.79		11.492	239.54		11.477	190.9		11.478	23.84		11.488	277.43		11.49	290.86
11.52	412.4		11.497	165.78		11.506	590.68		11.509	270.68		11.494	177.62		11.495	66.91		11.504	232.88		11.507	301.25
11.53	420.31		11.513	246.05		11.523	706.32		11.525	314.5		11.511	185.43		11.512	152.57		11.521	174.67		11.523	331.58
11.55	431.76		11.53	354.99		11.539	716.31		11.542	376.48		11.527	194.73		11.528	281.52		11.538	115.63		11.54	392.84
11.57	452.38		11.547	432.57		11.556	615.48		11.559	448.69		11.544	199.04		11.545	424.85		11.555	72.96		11.557	490.31
11.58	479.81		11.563	430.81		11.573	445.98		11.575	500.34		11.561	215.55		11.562	532.89		11.571	62.04		11.573	601.36
11.6	514.42		11.58	348.81		11.589	270.62		11.592	501.6		11.577	269.91		11.579	571.78		11.588	90.94		11.59	688.02
11.62	556.99		11.597	228.96		11.606	136.44		11.609	460.36		11.594	363.72		11.595	551.78		11.605	156.11		11.607	719.48
11.64	601.92		11.613	122.61		11.623	56.73		11.625	413.44		11.611	463.29		11.612	513.51		11.621	235.49		11.623	688.48
11.65	640.55		11.63	56.72		11.639	19.16		11.642	381.63		11.628	523.48		11.629	490.93		11.638	292.77		11.64	612.77
11.67	674.91		11.647	33.4		11.656	5.69		11.659	355.2		11.644	520.62		11.645	492.54		11.655	300.26		11.657	532.95
11.69	714.45		11.663	48.41		11.673	3.83		11.675	319.58		11.661	469.83		11.662	504.16		11.671	260.98		11.673	490.63
11.7	760.1		11.68	101		11.689	10.11		11.692	288.66		11.678	414.18		11.679	497.52		11.688	207.65		11.69	497.92
11.72	793.5		11.697	188.3		11.706	30.01		11.709	290.17		11.694	394.33		11.695	450.82		11.705	172.23		11.707	523.36
11.74	786.98		11.713	289.09		11.723	72.52		11.726	329.95		11.711	416.91		11.712	375.32		11.721	159.45		11.723	524.15
11.75	726.82		11.73	368.08		11.739	144.08		11.742	377.61		11.728	444.54		11.729	313.84		11.738	150.88		11.74	483.84
11.77	625.22		11.747	403.05		11.756	239.65		11.759	390.92		11.744	426.61		11.745	304.38		11.755	130.09		11.757	414.53
11.79	517.62		11.763	410.46		11.773	340.69		11.776	349.99		11.761	345.76		11.762	345.92		11.771	101.12		11.773	331.48
11.8	442.67		11.78	431.09		11.789	423.25		11.792	267.67		11.778	230.49		11.779	401.06		11.788	85.86		11.79	242.36
11.82	423.49		11.797	484.17		11.806	470.11		11.809	180.94		11.794	124.71		11.795	431.12		11.805	105.56		11.807	155.42
11.84	467.32		11.813	540.33		11.823	474.1		11.826	125.61		11.811	54.76		11.812	425.24		11.821	164.38		11.823	84.93
11.85	566.48		11.83	546.4		11.839	438.89		11.842	120.12		11.828	19.41		11.829	391.66		11.838	242.52		11.84	40.33
11.87	696.29		11.847	474.99		11.856	378.31		11.859	157.41		11.844	5.55		11.845	336.64		11.855	301.67		11.857	23.27
11.89	821.96		11.864	346.94		11.873	311.29		11.876	207.34		11.861	1.14		11.862	263.01		11.872	311.58		11.874	30.54
11.9	913.68		11.88	210.99		11.89	251.42		11.892	238.18		11.878	0.39		11.879	187.83		11.888	275.49		11.89	58.66
11.92	955.96		11.897	106.93		11.906	204.28		11.909	238.86		11.894	1.94		11.895	140.47		11.905	226.88		11.907	100.5
11.94	939.31		11.914	46.77		11.923	171.62		11.926	228.79		11.911	6.84		11.912	142.8		11.922	198.31		11.924	140.52
11.95	860.26		11.93	24.1		11.94	150.55		11.942	231.56		11.928	19.43		11.929	190.28		11.938	192.32		11.94	158.1
11.97	738.89		11.947	28.72		11.956	132.58		11.959	264.23		11.945	44.63		11.946	265.4		11.955	185.65		11.957	145.22
11.99	633.25		11.964	54.64		11.973	111.25		11.976	322.91		11.961	87		11.962	370.13		11.972	157.97		11.974	119.65
12	665.69		11.98	93.77		11.99	89.62		11.992	470.23		11.978	146.17		11.979	625.16		11.988	111.62		11.99	110.5
12.02	1424.71		11.997	130.79		12.006	76.56		12.009	865.75		11.995	228.29		11.996	1365.08		12.005	64.9		12.007	162.37
12.04	4852.54		12.014	146.13		12.023	76.16		12.026	1684.55		12.011	374.59		12.012	3155.31		12.022	34		12.024	326.4
12.05	16265.4		12.03	130.79		12.04	83.38		12.042	2962.42		12.028	655.58		12.029	6599.98		12.038	23.77		12.04	660.97
12.07	47802.8		12.047	94.37		12.056	87.88		12.059	4487.32		12.045	1127.75		12.046	11909.3		12.055	31.45		12.057	1218.78
12.09	120107		12.064	56.39		12.073	85.62		12.076	5910.67		12.061	1762.89		12.062	18531.8		12.072	49.97		12.074	1986.34
12.1	256337		12.08	33.35		12.09	81.79		12.093	6974.86		12.078	2426.98		12.079	25086.8		12.088	69.09		12.09	2858.77
12.12	465772		12.097	32.4		12.106	88.5		12.109	7536.22		12.095	2946.69		12.096	29848.7		12.105	78.95		12.107	3640.9
12.14	725252		12.114	53.26		12.123	113.71		12.126	7416.56		12.111	3192.29		12.112	31435.8		12.122	76.94		12.124	4105.06
12.15	976918		12.13	88.68		12.14	153.95		12.143	6460.68		12.128	3109.49		12.129	29387.4		12.138	73.33		12.14	4088.21
12.17	1.15157e+06		12.147	122.8		12.156	196.16		12.159	4821.36		12.145	2729.5		12.146	24398.2		12.155	85.44		12.157	3585.4
12.19	1.20333e+06		12.164	137.2		12.173	229.6		12.176	3007.51		12.161	2177.62		12.162	18023.6		12.172	124.19		12.174	2759.93
12.2	1129572		12.181	122.8		12.19	254.15		12.193	1544.94		12.178	1622.15		12.179	11946.3		12.188	182.64		12.19	1854.74
12.22	964583		12.197	88.43		12.206	274.32		12.209	644.77		12.195	1170.69		12.196	7245.22		12.205	237.47		12.207	1078
12.24	757933		12.214	52.18		12.223	289.32		12.226	220.59		12.211	826.31		12.212	4168.76		12.222	263.96		12.224	534.54
12.25	554174		12.231	28.73		12.24	290.15		12.243	61.09		12.228	550.25		12.229	2391.24		12.239	253.66		12.241	227.33
12.27	382131		12.247	23.41		12.257	270.46		12.259	10.61		12.245	326.97		12.246	1447.29		12.255	219.95		12.257	89.4
12.29	253374		12.264	34.78		12.273	234.84		12.276	0		12.261	164.57		12.262	992.93		12.272	183.72		12.274	50.53
12.3	166193		12.281	57.05		12.29	193.39		12.293	0		12.278	69.87		12.279	838.27		12.289	158.72		12.291	58.48
12.32	111613		12.297	79.89		12.307	151.87		12.309	0		12.295	29.04		12.296	858.09		12.305	147.36		12.307	77.75
12.34	79074		12.314	93.62		12.323	110.23		12.326	0		12.312	21.43		12.313	914.8		12.322	145.16		12.324	94.82
12.35	59880.1		12.331	96.53		12.34	70.65		12.343	0		12.328	33.48		12.329	917.76		12.339	145.98		12.341	102.63
12.37	48134.2		12.347	100.61		12.357	38.27		12.359	0		12.345	56.21		12.346	830.35		12.355	144.87		12.357	106.28
12.39	40394.2		12.364	121.62		12.373	17.04		12.376	0		12.362	78.4		12.363	687.24		12.372	140.18		12.374	111.87
12.4	34799.6		12.381	163.6		12.39	6.14		12.393	0		12.378	87.6		12.379	540.08		12.389	133.28		12.391	120.33
12.42	30406.7		12.397	211.06		12.407	2.2		12.409	0		12.395	78.4		12.396	408.95		12.405	124.29		12.407	128.6
12.44	26748.5		12.414	238.73		12.423	2.07		12.426	0.47		12.412	56.21		12.413	290.9		12.422	110.15		12.424	132.7
12.45	23599.1		12.431	231.19		12.44	5.54		12.443	1.97		12.428	32.91		12.429	184.4		12.439	90.23		12.441	128.01
12.47	20849.3		12.447	194.69		12.457	15.04		12.46	6.68		12.445	17.48		12.446	99.51		12.455	70.52		12.457	110.75
12.49	18456		12.464	152.16		12.473	32.68		12.476	18.14		12.462	14.36		12.463	44.22		12.472	60.78		12.474	82.78
12.5	16437.2		12.481	124		12.49	57.59		12.493	39.42		12.478	25.72		12.479	15.95		12.489	65.11		12.491	51.88
12.52	14838		12.497	116.36		12.507	82.28		12.51	68.63		12.495	52.77		12.496	4.71		12.505	76.05		12.507	27.45
12.54	13677.4		12.514	121.97		12.523	98.55		12.526	95.72		12.512	91.22		12.513	1.11		12.522	80.71		12.524	13.94
12.55	12901.7		12.531	127.63		12.54	106.17		12.543	106.95		12.528	127.22		12.529	0.84		12.539	71.23		12.541	13.26
12.57	12400.8		12.548	121.64		12.557	115.17		12.56	95.72		12.545	142.15		12.546	3.96		12.555	50.81		12.558	27.42
12.59	12065.5		12.564	99.79		12.574	134.14		12.576	68.63		12.562	127.49		12.563	13.73		12.572	29.18		12.574	59.9
12.6	11832.1		12.581	68.37		12.59	156.54		12.593	39.42		12.578	92.36		12.579	38.36		12.589	13.43		12.591	111.22
12.62	11674.5		12.598	38.33		12.607	163.64		12.61	18.14		12.595	56.26		12.596	86.4		12.606	5.14		12.608	172.48
12.64	11576.1		12.614	17.41		12.624	143.14		12.626	7.13		12.612	34.6		12.613	157.01		12.622	2.27		12.624	226.32
12.65	11508.6		12.631	6.33		12.64	101.84		12.643	3.84		12.628	31.7		12.629	230.44		12.639	3.09		12.641	255.37
12.67	11430.3		12.648	1.87		12.657	58.58		12.66	6.8		12.645	42.6		12.646	273.88		12.656	7.45		12.658	250.35
12.69	11301.2		12.664	0.44		12.674	28.13		12.676	17.18		12.662	57.08		12.663	264.46		12.672	16.19		12.674	213.56
12.7	11096.5		12.681	0.39		12.69	14.35		12.693	37.34		12.679	65.47		12.68	210.59		12.689	28.18		12.691	157.55
12.72	10812.8		12.698	1.66		12.707	15.05		12.71	65.01		12.695	65.48		12.696	145.98		12.706	39.31		12.708	101.57
12.74	10463.4		12.714	5.62		12.724	27.06		12.726	90.68		12.712	62.44		12.713	103.25		12.722	43.92		12.724	62.94
12.75	10041		12.731	15.25		12.74	45.91		12.743	101.31		12.729	65.11		12.73	92.45		12.739	39.31		12.741	49.33
12.77	9511.67		12.748	33.14		12.757	64.03		12.76	90.68		12.745	77.24		12.746	100.05		12.756	28.18		12.758	56.07
12.79	8844.21		12.764	57.71		12.774	71.54		12.776	65.4		12.762	95.58		12.763	104.29		12.772	16.19		12.774	70.1
12.8	8090.18		12.781	80.49		12.79	64.26		12.793	38.99		12.779	115.02		12.78	92.83		12.789	7.45		12.791	76.77
12.82	7424.89		12.798	89.93		12.807	46.88		12.81	22.76		12.795	131.36		12.796	70.88		12.806	2.74		12.808	69.5
12.84	7062.55		12.814	80.74		12.824	29.68		12.827	21.47		12.812	143.29		12.813	54.43		12.822	0.81		12.824	53.77
12.85	7081.7		12.831	58.77		12.84	21.13		12.843	34.77		12.829	152.46		12.83	58.16		12.839	0.19		12.841	41.58
12.87	7342.28		12.848	36.74		12.857	24.02		12.86	57.73		12.845	163.03		12.846	86.32		12.856	0		12.858	42.38
12.89	7588.39		12.864	25		12.874	35.36		12.877	79.91		12.862	177.48		12.863	128.88		12.872	0.34		12.875	56.09
12.9	7643.34		12.881	26.82		12.89	47.79		12.893	89.53		12.879	192.55		12.88	164.52		12.889	1.45		12.891	73.01
12.92	7497.9		12.898	38.56		12.907	53.05		12.91	80.95		12.895	200.01		12.896	174.14		12.906	4.93		12.908	80.34
12.94	7265.39		12.915	51.86		12.924	47.48		12.927	60.83		12.912	191.62		12.913	156.07		12.923	13.37		12.925	71.61
12.95	7066.51		12.931	57.51		12.941	34.04		12.943	42.51		12.929	163.99		12.93	126.79		12.939	29.05		12.941	51.34
12.97	6945.4		12.948	51.47		12.957	19.55		12.96	36.01		12.945	122.17		12.946	105.38		12.956	50.58		12.958	29.49
12.99	6861.08		12.965	37.19		12.974	9		12.977	41.92		12.962	77.98		12.963	96.35		12.973	70.54		12.975	13.57
13	6765.99		12.981	22.41		12.991	3.32		12.993	52.34		12.979	43.28		12.98	90.09		12.989	78.82		12.991	5
13.02	6647.56		12.998	13.85		13.007	0.98		13.01	57.02		12.995	24.29		12.997	76.74		13.006	70.75		13.008	1.48
13.04	6522.33		13.015	14.72		13.024	0.23		13.027	50.69		13.012	20.54		13.013	57.99		13.023	51.43		13.025	0.35
13.05	6399.42		13.031	25.46		13.041	0.39		13.043	36.34		13.029	26.49		13.03	44.39		13.039	31.95		13.041	0
13.07	6278.24		13.048	43.29		13.057	1.94		13.06	20.87		13.046	35.28		13.047	45.61		13.056	21.23		13.058	0
13.09	6168.53		13.065	61.93		13.074	6.79		13.077	9.91		13.062	40.08		13.063	61.65		13.073	22.02		13.075	0.39
13.1	6081.73		13.081	74.32		13.091	19.19		13.093	4.83		13.079	39.69		13.08	84.65		13.089	31.22		13.091	1.66
13.12	6010.3		13.098	77.67		13.107	43.8		13.11	5.42		13.096	38.81		13.097	104.9		13.106	41.86		13.108	5.64
13.14	5927.48		13.115	75.43		13.124	80.79		13.127	12.11		13.112	44.8		13.113	120.2		13.123	46.39		13.125	15.3
13.15	5820.08		13.131	71.63		13.141	120.83		13.143	25.77		13.129	59.8		13.13	136.42		13.139	41.52		13.141	33.25
13.17	5715.43		13.148	67.37		13.157	146.83		13.16	44.87		13.146	76.69		13.147	156.92		13.156	29.77		13.158	57.9
13.19	5662.6		13.165	63.2		13.174	146.51		13.177	62.59		13.162	83.71		13.163	176.29		13.173	17.1		13.175	80.75
13.2	5692.06		13.181	62.62		13.191	123.65		13.194	69.93		13.179	74.77		13.18	184.71		13.189	7.87		13.191	90.22
13.22	5781.17		13.198	68.69		13.207	95.43		13.21	62.59		13.196	54.6		13.197	178.4		13.206	2.9		13.208	80.75
13.24	5869.71		13.215	77.69		13.224	77.21		13.227	44.87		13.212	35.37		13.213	161.86		13.223	0.86		13.225	57.9
13.26	5906.86		13.231	80.28		13.241	70.67		13.244	25.77		13.229	27.4		13.23	140.67		13.24	0.2		13.242	33.25
13.27	5886.59		13.248	69.92		13.257	66.86		13.26	11.86		13.246	35.34		13.247	116.11		13.256	0		13.258	15.3
13.29	5851.66		13.265	49.68		13.274	57.74		13.277	4.37		13.262	57.26		13.263	87.25		13.273	0		13.275	5.64
13.31	5855.76		13.282	28.4		13.291	45.33		13.294	1.29		13.279	85.13		13.28	56.94		13.29	0		13.292	1.66
13.32	5919.66		13.298	13.07		13.308	39.08		13.31	0.31		13.296	106.97		13.297	31.06		13.306	0		13.308	0.39
13.34	6016.72		13.315	5.06		13.324	48.03		13.327	0		13.312	112.83		13.313	13.96		13.323	0		13.325	0.28
13.36	6098.33		13.332	2.45		13.341	73.69		13.344	0		13.329	100		13.33	5.02		13.34	0		13.342	1.2
13.37	6125.99		13.348	3.82		13.358	108.13		13.36	0		13.346	74.53		13.347	1.48		13.356	0.31		13.358	4.06
13.39	6081.59		13.365	9.45		13.374	136.84		13.377	0.19		13.362	46.54		13.364	0.35		13.373	1.3		13.375	11.01
13.41	5945.82		13.382	20.54		13.391	147.87		13.394	0.8		13.379	24.19		13.38	0		13.39	4.41		13.392	23.92
13.42	5683.78		13.398	35.76		13.408	139.76		13.41	2.71		13.396	10.38		13.397	0.29		13.406	11.98		13.408	41.65
13.44	5268.87		13.415	49.88		13.424	121.56		13.427	7.35		13.413	3.65		13.414	1.22		13.423	26.03		13.425	58.1
13.46	4722.02		13.432	55.73		13.441	104.85		13.444	15.97		13.429	0.98		13.43	4.13		13.44	45.32		13.442	64.91
13.47	4162.81		13.448	50.08		13.458	93.68		13.46	27.8		13.446	0.54		13.447	11.21		13.456	63.22		13.458	58.1
13.49	3769.49		13.465	36.63		13.474	83.08		13.477	38.78		13.463	1.28		13.464	24.36		13.473	70.63		13.475	41.65
13.51	3656.75		13.482	23.66		13.491	67.02		13.494	43.33		13.479	4.34		13.48	42.41		13.49	63.22		13.492	23.92
13.52	3745.77		13.498	18.19		13.508	45.92		13.511	38.78		13.496	11.95		13.497	59.15		13.506	45.32		13.508	11.34
13.54	3835.4		13.515	23.47		13.524	25.94		13.527	27.8		13.513	26.31		13.514	66.09		13.523	26.29		13.525	5.45
13.56	3816.49		13.532	38.47		13.541	11.79		13.544	15.97		13.529	47.01		13.53	59.15		13.54	13.07		13.542	5.93
13.57	3786.71		13.548	58.24		13.558	4.35		13.561	7.35		13.546	68.81		13.547	42.41		13.556	8.13		13.558	13.13
13.59	3944.65		13.565	74.84		13.574	1.28		13.577	2.89		13.563	83.92		13.564	24.36		13.573	11.39		13.575	27.92
13.61	4396.38		13.582	80.99		13.591	0.3		13.594	1.89		13.579	87.38		13.58	11.21		13.59	22.24		13.592	48.95
13.62	5065.48		13.598	73.72		13.608	0		13.611	4.19		13.596	79.76		13.597	4.13		13.607	38.18		13.609	69.23
13.64	5759.62		13.615	56.35		13.624	0		13.627	11.82		13.613	64.92		13.614	1.22		13.623	53.25		13.625	80.61
13.66	6321.81		13.632	36.16		13.641	0		13.644	28.35		13.629	46.98		13.63	0.29		13.64	59.49		13.642	81
13.67	6711.07		13.649	19.84		13.658	0		13.661	55.42		13.646	29.58		13.647	0		13.657	53.25		13.659	77.5
13.69	6974.15		13.665	11.03		13.675	0		13.677	88.2		13.663	15.78		13.664	0.38		13.673	38.18		13.675	78.71
13.71	7170.63		13.682	10.42		13.691	0		13.694	115.5		13.68	6.97		13.68	2.07		13.69	22.22		13.692	85.31
13.72	7322.53		13.699	17.09		13.708	0		13.711	127.08		13.696	2.46		13.697	7.38		13.707	11.33		13.709	90.28
13.74	7440.08		13.715	28.54		13.725	0		13.727	122.65		13.713	0.73		13.714	21.34		13.723	7.93		13.725	88.13
13.76	7541.28		13.732	39.53		13.741	0		13.744	111.03		13.73	0.17		13.731	49.92		13.74	12.76		13.742	81.17
13.77	7664.58		13.749	44.17		13.758	0		13.761	99.47		13.746	0		13.747	94.62		13.757	26.11		13.759	75.05
13.79	7827.65		13.765	39.95		13.775	0		13.777	86.94		13.763	0		13.764	145.39		13.773	46.68		13.775	72.16
13.81	7979.52		13.782	30.09		13.791	0.26		13.794	69.69		13.78	0		13.781	181.15		13.79	69.66		13.792	70.12
13.82	8010.07		13.799	22.17		13.808	1.1		13.811	49.24		13.796	0		13.797	183.04		13.807	87.73		13.809	65.63
13.84	7827.96		13.815	23.48		13.825	3.71		13.827	33.54		13.813	0.38		13.814	149.94		13.823	95.74		13.825	56.67
13.86	7470.6		13.832	37.51		13.841	10.08		13.844	31.78		13.83	2.06		13.831	99.53		13.84	92.67		13.842	43.33
13.87	7141.35		13.849	61.67		13.858	21.9		13.861	49.3		13.846	7.38		13.847	53.5		13.857	80.07		13.859	28.46
13.89	7095.88		13.865	86.08		13.875	38.13		13.878	84.2		13.863	21.33		13.864	23.26		13.873	60.87		13.875	15.57
13.91	7432.34		13.882	99.36		13.891	53.19		13.894	124.82		13.88	49.91		13.881	8.17		13.89	39.66		13.892	6.98
13.92	8009.96		13.899	98.14		13.908	59.42		13.911	154.34		13.896	94.65		13.897	2.32		13.907	21.6		13.909	2.5
13.94	8580.81		13.915	90.39		13.925	53.19		13.928	163		13.913	145.49		13.914	0.46		13.923	9.66		13.925	0.74
13.96	8988.32		13.932	86.79		13.941	38.13		13.944	156.27		13.93	181.35		13.931	0		13.94	3.45		13.942	0.17
13.97	9227.35		13.949	88.56		13.958	21.9		13.961	148.76		13.946	183.32		13.947	0		13.957	1.02		13.959	0
13.99	9371.85		13.966	86.98		13.975	10.3		13.978	147.56		13.963	150.57		13.964	0		13.974	0.24		13.976	0.41
14.01	9491.88		13.982	74.31		13.991	4.67		13.994	146.37		13.98	101.15		13.981	0		13.99	0		13.992	1.73
14.02	9617.83		13.999	52.45		14.008	4.34		14.011	135.68		13.996	59.03		13.997	0.42		14.007	0		14.009	5.85
14.04	9741.38		14.016	29.89		14.025	9.06		14.028	113.65		14.013	39.01		14.014	1.99		14.024	0		14.026	15.88
14.06	9845.96		14.032	13.75		14.042	19.12		14.044	85.64		14.03	45.87		14.031	6.9		14.04	0		14.042	34.52
14.07	9916.64		14.049	5.07		14.058	33.29		14.061	58.04		14.047	77.66		14.047	19.33		14.057	0		14.059	60.09
14.09	9947.87		14.066	1.5		14.075	46.43		14.078	34.84		14.063	126.71		14.064	43.64		14.074	0		14.076	83.82
14.11	9933.06		14.082	0.35		14.092	51.88		14.094	18.01		14.08	177.94		14.081	79.53		14.09	0		14.092	93.96
14.12	9858.51		14.099	0		14.108	46.43		14.111	7.81		14.097	210.7		14.098	117.11		14.107	0		14.109	85.13
14.14	9709.93		14.116	0		14.125	33.71		14.128	2.7		14.113	208.55		14.114	139.46		14.124	0		14.126	64.54
14.16	9506.74		14.132	0		14.142	20.91		14.144	0.8		14.13	171.22		14.131	134.79		14.14	0.2		14.142	46.58
14.17	9268.6		14.149	0		14.158	14.87		14.161	0.19		14.147	115.66		14.148	106.47		14.157	0.84		14.159	42.1
14.19	8979.36		14.166	0		14.175	19.72		14.178	0		14.163	63.81		14.164	71.78		14.174	2.84		14.176	51.5
14.21	8592.9		14.182	0		14.192	36.77		14.194	0		14.18	28.59		14.181	49.04		14.19	7.7		14.192	65.68
14.22	8115.78		14.199	0		14.208	62.58		14.211	0		14.197	10.65		14.198	48.43		14.207	16.73		14.209	73.17
14.24	7684.05		14.216	0		14.225	86.97		14.228	0		14.213	4.23		14.214	69.34		14.224	29.13		14.226	69.71
14.26	7464.69		14.232	0		14.242	97.17		14.245	0.3		14.23	5.02		14.231	102.35		14.24	40.62		14.242	63.51
14.27	7475.17		14.249	0		14.258	86.97		14.261	1.26		14.247	11.71		14.248	133.01		14.257	45.39		14.259	69.15
14.29	7532.64		14.266	0		14.275	62.35		14.278	4.26		14.263	25.45		14.264	148.85		14.274	40.62		14.276	96.54
14.31	7444.27		14.282	0		14.292	35.81		14.295	11.57		14.28	44.3		14.281	147.14		14.29	29.13		14.292	140.6
14.32	7231.82		14.299	0.29		14.308	16.48		14.311	25.14		14.297	61.79		14.298	137.2		14.307	16.91		14.309	183.06
14.34	7116.01		14.316	1.23		14.325	6.07		14.328	43.77		14.313	69.04		14.314	132.92		14.324	8.47		14.326	204.6
14.36	7276.75		14.333	4.18		14.342	1.79		14.345	61.05		14.33	61.79		14.331	139.73		14.341	5.47		14.343	201.07
14.37	7676.61		14.349	11.34		14.359	0.42		14.361	68.54		14.347	44.3		14.348	148.26		14.357	7.99		14.359	185.82
14.39	8122.76		14.366	24.66		14.375	0		14.378	62.42		14.363	25.45		14.364	144.5		14.374	15.74		14.376	174.89
14.41	8434.1		14.383	42.93		14.392	0		14.395	48.39		14.38	11.71		14.381	125.16		14.391	27.06		14.393	171.82
14.42	8553.05		14.399	59.88		14.409	0		14.411	37.66		14.397	4.58		14.398	101.6		14.407	37.75		14.409	166.5
14.44	8512.17		14.416	67.33		14.425	0		14.428	38.78		14.414	2.41		14.414	86.65		14.424	42.17		14.426	147.82
14.46	8389.34		14.433	61.68		14.442	0		14.445	51.64		14.43	4.14		14.431	82.06		14.441	37.75		14.443	114.85
14.47	8228.63		14.449	49.04		14.459	0		14.461	67.33		14.447	10.4		14.448	78.1		14.457	27.06		14.459	78.9
14.49	7980.3		14.466	41.24		14.475	0		14.478	74.12		14.464	22.61		14.465	66.06		14.474	15.54		14.476	54.79
14.51	7506.6		14.483	47.81		14.492	0		14.495	66.07		14.48	39.36		14.481	46.44		14.491	7.15		14.493	51.07
14.52	6670.56		14.499	68.74		14.509	0		14.511	47.37		14.497	54.9		14.498	26.46		14.507	2.64		14.509	65.06
14.54	5476.78		14.516	94.87		14.525	0		14.528	27.21		14.514	61.34		14.515	12.18		14.524	0.78		14.526	83.86
14.56	4113.12		14.533	114.66		14.542	0		14.545	12.52		14.53	54.9		14.531	4.49		14.541	0.18		14.543	92.17
14.57	2844.09		14.549	123.56		14.559	0		14.561	4.61		14.547	39.36		14.548	1.32		14.557	0		14.559	82.13
14.59	1865.26		14.566	125.49		14.575	0		14.578	1.36		14.564	22.61		14.565	0.31		14.574	0		14.576	58.89
14.61	1247.7		14.583	123.55		14.592	0		14.595	0.32		14.58	10.4		14.581	0		14.591	0		14.593	33.82
14.62	987.34		14.599	114.36		14.609	0		14.612	0		14.597	3.83		14.598	0		14.607	0		14.609	15.56
14.64	1041.75		14.616	93.62		14.625	0		14.628	0		14.614	1.13		14.615	0		14.624	0		14.626	5.74
14.66	1337.4		14.633	64.55		14.642	0		14.645	0		14.63	0.27		14.631	0		14.641	0		14.643	1.69
14.67	1767.74		14.649	36.46		14.659	0		14.662	0		14.647	0		14.648	0		14.657	0		14.66	0.4
14.69	2233		14.666	16.58		14.675	0		14.678	0		14.664	0		14.665	0		14.674	0		14.676	0
14.71	2686.59		14.683	6.11		14.692	0		14.695	0		14.68	0		14.681	0		14.691	0		14.693	0
14.72	3142.34		14.7	1.8		14.709	0		14.712	0		14.697	0		14.698	0		14.708	0		14.71	0
14.74	3606.89		14.716	0.43		14.726	0		14.728	0		14.714	0		14.715	0		14.724	0		14.726	0
14.76	4042.04		14.733	0		14.742	0		14.745	0		14.73	0		14.731	0.29		14.741	0		14.743	0
14.77	4383.27		14.75	0		14.759	0		14.762	0		14.747	0		14.748	1.22		14.758	0		14.76	0
14.79	4588.87		14.766	0		14.776	0		14.778	0		14.764	0		14.765	4.12		14.774	0		14.776	0
14.81	4662.86		14.783	0		14.792	0		14.795	0		14.781	0		14.782	11.17		14.791	0		14.793	0
14.83	4642.74		14.8	0		14.809	0		14.812	0		14.797	0		14.798	24.28		14.808	0		14.81	0
14.84	4575.41		14.816	0		14.826	0		14.828	0		14.814	0		14.815	42.27		14.824	0		14.826	0
14.86	4497.9		14.833	0		14.842	0		14.845	0		14.831	0		14.832	58.96		14.841	0		14.843	0
14.88	4415.89		14.85	0		14.859	0		14.862	0		14.847	0		14.848	65.87		14.858	0		14.86	0
14.89	5272.19		14.866	0		14.876	0		14.878	0		14.864	0		14.865	58.96		14.874	0		14.876	0
14.91	4012.45		14.883	0		14.892	0		14.895	0		14.881	0		14.882	42.27		14.891	0		14.893	0
14.93	3903.94		14.9	0		14.909	0		14.912	0		14.897	0		14.898	0		14.908	0		14.91	0
14.94	4214.63		14.916	0		14.926	0		14.928	0		14.914	0		14.915	0		14.924	0		14.926	0
14.96	3003.37		14.933	0		14.942	0		14.945	0		14.931	0		14.932	0		14.941	0		14.943	0
14.98	3064.08		14.95	0		14.959	0		14.962	0		14.947	0		14.948	0		14.958	0		14.96	0
14.99	3141.91		14.966	0		14.976	0		14.979	0		14.964	0		14.965	0		14.974	0		14.976	0
15.03	2732.5		14.983	0		14.992	0		14.995	0		14.981	0		14.982	0		14.991	0		14.993	0
			15	0		15.026	0		15.029	0		14.997	0		14.998	0		15.025	0		15.027	0
			15.033	0								15.031	0		15.032	0

## Sheet: Figure S2
Figure S2: The electrophoresis of purified proteins.
Marker	EnPKS1	EnPKS2	EnPKS3	EnPKS4	EnPKS5	EnPKS6	EnPKS7

## Sheet: Figure S3
Figure S3: LC-MS chromatograms at [M + Na]+ = 169 of OGA (7) in enzymatic reactions using malonyl-CoA as substrate.
X represents retention time (min); Y represents signal intensity
No enzyme			EnPKS3			EnPKS4			EnPKS5			EnPKS6			EnPKS7			OGA (7) standard
X	Y		X	Y		X	Y		X	Y		X	Y		X	Y		X	Y
0.037	1325.92		0.043	676.97		0.04	1604.83		0.048	589.53		0.04	699.37		0.041	750.84		0.041	1486.9
0.054	1770.05		0.059	625.8		0.056	1191.83		0.065	1280.77		0.056	651.49		0.058	965.1		0.058	1481
0.071	1403.77		0.076	1156.23		0.073	383.57		0.081	978.6		0.073	1118.53		0.074	698.67		0.075	2442.65
0.087	1259.61		0.093	724.07		0.09	931.12		0.098	304.78		0.09	683.11		0.091	2354.51		0.091	2062.1
0.104	1754.38		0.109	342.41		0.106	1031.85		0.115	684.51		0.106	838.74		0.108	414.34		0.108	2464.79
0.121	1131.76		0.126	918.29		0.123	1539.93		0.131	861.73		0.123	1159.4		0.125	797.2		0.125	2092.99
0.137	1142.31		0.143	1245.46		0.14	414.02		0.148	909.95		0.14	1229.75		0.141	1456.17		0.141	1922.23
0.154	1461.92		0.159	1079.12		0.157	1002.94		0.165	796.41		0.156	1051.54		0.158	1229		0.158	1878.01
0.171	1523.12		0.176	1174.8		0.173	991.1		0.181	782.34		0.173	1019.38		0.175	1217.88		0.175	1828.99
0.187	1566.34		0.193	1230.96		0.19	954.89		0.198	751.53		0.19	948.98		0.191	1172.72		0.191	1791.67
0.204	1574.62		0.209	1232.17		0.207	903.96		0.215	712.38		0.207	857.24		0.208	1109.24		0.208	1748.56
0.221	1547.68		0.226	1191.01		0.223	864.22		0.231	675.4		0.223	767.51		0.225	1046.64		0.225	1687.77
0.237	1497.74		0.243	1137.59		0.24	854.58		0.248	652.42		0.24	696.45		0.241	1000.56		0.241	1606.34
0.254	1441.83		0.259	1095.04		0.257	869.31		0.265	650.76		0.257	648.73		0.258	976.78		0.258	1515.52
0.271	1395.73		0.276	1063.5		0.273	890.01		0.281	668.63		0.273	620.52		0.275	970.55		0.275	1439.4
0.287	1367.12		0.293	1024.31		0.29	904.44		0.298	698.65		0.29	604.91		0.291	965.85		0.291	1404.56
0.304	1353.69		0.309	957.38		0.307	913.32		0.315	736.15		0.307	596.86		0.308	949.34		0.308	1418.17
0.321	1345.99		0.326	861.04		0.323	920.7		0.331	777.61		0.323	593.69		0.325	925.93		0.325	1458.2
0.337	1333.02		0.343	756.98		0.34	927.73		0.348	809.52		0.34	592.45		0.341	914.6		0.341	1487.21
0.354	1304.52		0.359	670.63		0.357	931.98		0.365	813.1		0.357	594.99		0.358	925.09		0.358	1476.43
0.371	1253.51		0.376	613.58		0.373	930.83		0.381	783.17		0.373	610.34		0.375	944.03		0.375	1426.1
0.387	1180.56		0.393	581.69		0.39	922.51		0.398	737.22		0.39	647.35		0.391	947.4		0.391	1367.11
0.404	1095.38		0.409	565.01		0.407	904.58		0.415	700.16		0.407	700.48		0.408	929.11		0.408	1339.82
0.421	1010.73		0.426	555.14		0.423	874.09		0.431	681.87		0.423	751.58		0.425	907.27		0.425	1372.31
0.438	934.25		0.443	549.52		0.44	832.25		0.448	672.4		0.44	781.72		0.441	907.55		0.441	1460.85
0.454	870.72		0.46	550.15		0.457	790.23		0.465	662.52		0.457	781.21		0.458	943.67		0.458	1574.7
0.471	830.54		0.476	561.18		0.473	766.74		0.482	658.79		0.473	754.88		0.475	1008.21		0.475	1671.25
0.488	827.85		0.493	585.12		0.49	773.9		0.498	679.61		0.49	720.46		0.491	1079.13		0.492	1715.97
0.504	867.67		0.51	620.46		0.507	804.74		0.515	735.24		0.507	701.69		0.508	1131.9		0.508	1693.9
0.521	932.2		0.526	661.69		0.523	836.13		0.532	813.32		0.523	716.73		0.525	1151.94		0.525	1614.92
0.538	990.49		0.543	701.61		0.54	848.29		0.548	884.98		0.54	766.55		0.541	1143.65		0.542	1503.75
0.554	1022.36		0.56	735.86		0.557	840.95		0.565	924.53		0.557	834.21		0.558	1129.71		0.558	1386.1
0.571	1038.58		0.576	767.75		0.573	829.21		0.582	924.5		0.573	898.2		0.575	1139.47		0.575	1278.41
0.588	1068.56		0.593	806.27		0.59	826.57		0.598	897.88		0.59	943.81		0.591	1185.83		0.592	1187.53
0.604	1131.33		0.61	854.1		0.607	839.03		0.615	865.28		0.607	965.67		0.608	1255.68		0.608	1114.36
0.621	1213.13		0.626	897.92		0.623	870.73		0.632	846.64		0.623	966.73		0.625	1323.68		0.625	1058.64
0.638	1279.18		0.643	918.18		0.64	928.76		0.648	855.16		0.64	957.74		0.641	1372.71		0.642	1024.55
0.654	1301.24		0.66	909.87		0.657	1014.08		0.665	892.13		0.657	956.91		0.658	1400.59		0.658	1021.43
0.671	1274.48		0.676	889.11		0.673	1114.23		0.682	945.05		0.673	976.61		0.675	1413.33		0.675	1055.81
0.688	1213.91		0.693	876.46		0.69	1211.19		0.698	993.07		0.69	1010.89		0.691	1409.95		0.692	1123.71
0.704	1141.86		0.71	878.4		0.707	1299.93		0.715	1017.4		0.707	1036.99		0.708	1379.39		0.708	1206.53
0.721	1079.76		0.726	884.6		0.723	1389.45		0.732	1011.72		0.723	1030.05		0.725	1313.56		0.725	1277.87
0.738	1042.09		0.743	877.31		0.74	1484.66		0.748	981.64		0.74	984.54		0.742	1219.69		0.742	1317.99
0.754	1035.62		0.76	844.37		0.757	1573.02		0.765	938.75		0.757	919.86		0.758	1117.54		0.758	1324.54
0.771	1061.26		0.776	787.34		0.774	1634.58		0.782	894.48		0.773	866.31		0.775	1025.31		0.775	1311.15
0.788	1113.18		0.793	722.84		0.79	1661.78		0.798	859.43		0.79	845.22		0.792	953.85		0.792	1294.28
0.804	1178.97		0.81	677.31		0.807	1662.87		0.815	841.34		0.807	859.11		0.808	908.55		0.808	1277.91
0.821	1243.69		0.826	669.76		0.824	1652.6		0.832	843.73		0.824	898.47		0.825	890.3		0.825	1251.71
0.838	1295.44		0.843	697.1		0.84	1639.26		0.848	864.83		0.84	949.53		0.842	893.28		0.842	1206
0.854	1323.8		0.86	737.43		0.857	1622.48		0.865	902.26		0.857	996.91		0.858	903.37		0.858	1145.87
0.871	1322.4		0.876	767.61		0.874	1594.81		0.882	949.36		0.874	1026.5		0.875	906.37		0.875	1084.54
0.888	1293.66		0.893	781.23		0.89	1545.62		0.898	991.37		0.89	1033.61		0.892	900.34		0.892	1031.5
0.904	1250.96		0.91	786.34		0.907	1472.07		0.915	1009.61		0.907	1026.13		0.908	896.85		0.908	989.37
0.921	1209.15		0.926	791.58		0.924	1389.82		0.932	994.26		0.924	1018.2		0.925	909.99		0.925	961.1
0.938	1177.83		0.943	798.86		0.94	1327.32		0.948	955.6		0.94	1018.29		0.942	944.61		0.942	954.41
0.954	1160.96		0.96	804.29		0.957	1302.24		0.965	915.4		0.957	1026.25		0.958	991.66		0.958	976.92
0.971	1162.44		0.976	801.62		0.974	1306.47		0.982	891.13		0.974	1036.74		0.975	1033.15		0.975	1024.82
0.988	1184.44		0.993	785.95		0.99	1317.3		0.998	886.73		0.99	1038.34		0.992	1053.23		0.992	1079.55
1.004	1216.98		1.01	756.86		1.007	1322		1.015	897.21		1.007	1019.39		1.008	1047.08		1.008	1119.5
1.021	1237.67		1.026	720.44		1.024	1322.12		1.032	914.07		1.024	979.82		1.025	1022.76		1.025	1137.4
1.038	1226.8		1.043	686.08		1.04	1319.93		1.048	930.25		1.04	937.39		1.042	995.28		1.042	1142.67
1.055	1185.06		1.06	662.19		1.057	1312.58		1.065	942.59		1.057	914.1		1.058	976.14		1.058	1148.82
1.071	1134.44		1.076	655.16		1.074	1298.4		1.082	951.86		1.074	912.91		1.075	969.13		1.075	1161.21
1.088	1098.77		1.093	667.82		1.09	1285.27		1.099	959.83		1.09	914.44		1.092	973.19		1.092	1176.05
1.105	1086.74		1.11	702.3		1.107	1283.88		1.115	963.84		1.107	897.7		1.108	986.63		1.109	1185.48
1.121	1091.68		1.127	762.34		1.124	1299.76		1.132	959.19		1.124	866.72		1.125	1007.71		1.125	1180.31
1.138	1105.64		1.143	848.34		1.14	1328.61		1.149	946.66		1.14	842.26		1.142	1033.52		1.142	1150.96
1.155	1126.9		1.16	949.99		1.157	1360.5		1.165	935.99		1.157	833.59		1.158	1061.19		1.159	1092.81
1.171	1155.59		1.177	1044.7		1.174	1382.6		1.182	937.16		1.174	828.59		1.175	1092.06		1.175	1013.52
1.188	1184.33		1.193	1109.3		1.19	1378.9		1.199	951.04		1.19	813.4		1.192	1130.39		1.192	935.27
1.205	1202.56		1.21	1136.61		1.207	1335.99		1.215	972.71		1.207	788.92		1.208	1177.4		1.209	884.74
1.221	1203.91		1.227	1140.43		1.224	1257.49		1.232	995.25		1.224	766.34		1.225	1221.49		1.225	876.13
1.238	1194.32		1.243	1140.26		1.24	1167.91		1.249	1009.11		1.24	753.51		1.242	1240.79		1.242	902.88
1.255	1189.15		1.26	1141.77		1.257	1097.58		1.265	1003.42		1.257	752.01		1.258	1217.97		1.259	946.66
1.271	1202.8		1.277	1133.94		1.274	1065.02		1.282	979.1		1.274	765.28		1.275	1159.05		1.275	991.47
1.288	1241.7		1.293	1107.24		1.29	1069.28		1.299	954.05		1.29	805.4		1.292	1092.15		1.292	1034.92
1.305	1303.92		1.31	1071.07		1.307	1095.87		1.315	954.94		1.307	887.5		1.308	1052.92		1.309	1083.6
1.321	1381.85		1.327	1052.09		1.324	1130.24		1.332	999.29		1.324	1013.49		1.325	1063.86		1.325	1140.32
1.338	1464.24		1.343	1075.82		1.34	1165.96		1.349	1084.84		1.34	1162.22		1.342	1124.27		1.342	1196.13
1.355	1538.67		1.36	1145.94		1.357	1201.65		1.365	1195.69		1.357	1296.93		1.359	1215.49		1.359	1240.96
1.371	1597.82		1.377	1244.14		1.374	1228.5		1.382	1307.97		1.374	1382.66		1.375	1312.73		1.375	1273.12
1.388	1644.14		1.393	1346.84		1.391	1229.32		1.399	1393.18		1.39	1407.79		1.392	1396.19		1.392	1298.88
1.405	1688.12		1.41	1436.57		1.407	1192.99		1.415	1426.49		1.407	1388.92		1.409	1453.82		1.409	1320.6
1.421	1736.44		1.427	1499.54		1.424	1131.98		1.432	1406.3		1.424	1356.92		1.425	1478.83		1.425	1328.69
1.438	1783.58		1.443	1520.27		1.441	1078.18		1.449	1364.19		1.441	1335.31		1.442	1474.51		1.442	1306.6
1.455	1810.91		1.46	1489.74		1.457	1057.79		1.465	1343.78		1.457	1329.76		1.459	1456.85		1.459	1243.48
1.471	1801.53		1.477	1417.69		1.474	1069.4		1.482	1367.45		1.474	1331.46		1.475	1447.23		1.475	1144.59
1.488	1754.94		1.493	1334.33		1.491	1089.97		1.499	1421.3		1.491	1329.77		1.492	1449.55		1.492	1032.27
1.505	1690.13		1.51	1275.61		1.507	1097.39		1.515	1469.58		1.507	1325.12		1.509	1449.3		1.509	936.26
1.521	1632.66		1.527	1260.95		1.524	1084.42		1.532	1482.68		1.524	1329.87		1.525	1434.22		1.525	877.46
1.538	1597.44		1.543	1280.4		1.541	1056.55		1.549	1458.72		1.541	1348.99		1.542	1416.64		1.542	856.09
1.555	1581.56		1.56	1307.47		1.557	1025.88		1.565	1416.75		1.557	1368.56		1.559	1421.29		1.559	858.71
1.571	1574.41		1.577	1322.87		1.574	1005.73		1.582	1370.92		1.574	1368.34		1.575	1454.56		1.575	872.25
1.588	1570.7		1.593	1325.32		1.591	1006.67		1.599	1318.83		1.591	1343.2		1.592	1492.12		1.592	892.76
1.605	1573.08		1.61	1326.46		1.607	1029.04		1.615	1255.05		1.607	1308.08		1.609	1501.05		1.609	916.87
1.621	1583.03		1.627	1338.1		1.624	1067.89		1.632	1189.27		1.624	1282.55		1.625	1471.33		1.625	933.83
1.638	1596.96		1.643	1363.45		1.641	1119.4		1.649	1147.48		1.641	1276.17		1.642	1419.64		1.642	927.84
1.655	1611.92		1.66	1399.18		1.657	1183.33		1.665	1152.21		1.657	1285.55		1.659	1369.44		1.659	895.85
1.672	1630.43		1.677	1445.96		1.674	1256.21		1.682	1201.99		1.674	1302.99		1.675	1334.19		1.675	858.09
1.688	1654.31		1.694	1511.78		1.691	1325.84		1.699	1266.36		1.691	1323.15		1.692	1315.69		1.692	847.5
1.705	1680.46		1.71	1598.77		1.707	1375.22		1.716	1313.93		1.707	1336.25		1.709	1310.13		1.709	885.11
1.722	1698.62		1.727	1690.83		1.724	1393.09		1.732	1338.94		1.724	1328.75		1.725	1307.89		1.726	968.38
1.738	1698.42		1.744	1764.35		1.741	1378.04		1.749	1361.98		1.741	1297.39		1.742	1299.02		1.742	1080.66
1.755	1678.61		1.76	1808.09		1.757	1344.31		1.766	1399.31		1.757	1264.99		1.759	1279.71		1.759	1210.67
1.772	1646.53		1.777	1831.31		1.774	1320.26		1.782	1437.83		1.774	1265.08		1.775	1259.57		1.776	1355.96
1.788	1611.82		1.794	1844.92		1.791	1334.16		1.799	1444.78		1.791	1307.37		1.792	1255.11		1.792	1509.04
1.805	1582.96		1.81	1840.53		1.807	1396.57		1.816	1401.84		1.807	1367.77		1.809	1277.66		1.809	1640.62
1.822	1564.13		1.827	1797.96		1.824	1494.75		1.832	1325.24		1.824	1418.31		1.825	1324.63		1.826	1708.1
1.838	1551.6		1.844	1709.55		1.841	1598.11		1.849	1248.92		1.841	1454.11		1.842	1380.49		1.842	1683.04
1.855	1533.57		1.86	1594.38		1.857	1676.84		1.866	1197.94		1.857	1484.55		1.859	1425.39		1.859	1576.77
1.872	1502.37		1.877	1487.42		1.874	1721.2		1.882	1180.34		1.874	1510		1.875	1445.87		1.876	1433.18
1.888	1462.35		1.894	1417.04		1.891	1751.5		1.899	1194.05		1.891	1517.26		1.892	1440.17		1.892	1297.33
1.905	1426.36		1.91	1387.25		1.907	1795.81		1.916	1231.35		1.907	1505.19		1.909	1418.51		1.909	1188.44
1.922	1407.09		1.927	1375.04		1.924	1860.71		1.932	1280.84		1.924	1494.22		1.925	1397.07		1.926	1101.54
1.938	1405.92		1.944	1348.11		1.941	1919.9		1.949	1333.68		1.941	1503.22		1.942	1385.9		1.942	1025.35
1.955	1413.14		1.96	1285.4		1.957	1931.99		1.966	1378.48		1.957	1526.49		1.959	1385.55		1.959	958.29
1.972	1417.61		1.977	1187.19		1.974	1871.05		1.982	1395.33		1.974	1534.96		1.976	1390.75		1.976	908.21
1.988	1411.71		1.994	1071.67		1.991	1747.22		1.999	1360.21		1.991	1505.99		1.992	1393.01		1.992	888.88
2.005	1385.22		2.01	965.47		2.008	1598.97		2.016	1265.47		2.007	1437.84		2.009	1380.07		2.009	908.59
2.022	1321.52		2.027	887.01		2.024	1468.35		2.032	1125.71		2.024	1344.59		2.026	1333.85		2.026	958.9
2.038	1206.17		2.044	834.28		2.041	1371.6		2.049	963.03		2.041	1237.23		2.042	1239.62		2.042	1013.36
2.055	1040.65		2.06	783.89		2.058	1291.12		2.066	790.41		2.058	1112.95		2.059	1098.39		2.059	1046.61
2.072	850.46		2.077	706.58		2.074	1194.82		2.082	613.59		2.074	963		2.076	929.81		2.076	1055.59
2.088	672.5		2.094	588.14		2.091	1063.61		2.099	443.53		2.091	786.1		2.092	756.89		2.092	1060.74
2.105	532.99		2.11	441.24		2.108	902.11		2.116	298.58		2.108	596.7		2.109	593.33		2.109	1082.55
2.122	433.98		2.127	299.82		2.124	728.55		2.132	193.88		2.124	420.43		2.126	446.17		2.126	1121.05
2.138	360.44		2.144	198.23		2.141	559.93		2.149	129.38		2.141	282.46		2.142	326.09		2.142	1157.45
2.155	295.49		2.16	150.54		2.158	409.12		2.166	93.46		2.158	191.18		2.159	243.79		2.159	1175.49
2.172	229.6		2.177	144.37		2.174	285.25		2.182	70.93		2.174	136.2		2.176	195.97		2.176	1174.74
2.188	163.8		2.194	151.7		2.191	194.52		2.199	51.73		2.191	99.91		2.192	164.41		2.192	1166.66
2.205	104.49		2.21	148.05		2.208	136.29		2.216	33.43		2.208	69.6		2.209	130.17		2.209	1161.42
2.222	58.55		2.227	125.13		2.224	101.94		2.232	18.27		2.224	43.01		2.226	90.78		2.226	1160.37
2.238	28.67		2.244	89.76		2.241	80.49		2.249	8.21		2.241	22.43		2.242	57.27		2.242	1155.05
2.255	13.63		2.26	54.28		2.258	64.97		2.266	2.95		2.258	9.78		2.259	40.62		2.259	1136.9
2.272	10.24		2.277	27.46		2.274	54.59		2.282	0.87		2.274	3.48		2.276	43.07		2.276	1104.22
2.289	14.89		2.294	11.54		2.291	51.31		2.299	0.21		2.291	0.96		2.292	58.67		2.292	1063.05
2.305	24.48		2.311	3.99		2.308	52.68		2.316	0		2.308	0.23		2.309	78.58		2.309	1021.91
2.322	33.83		2.327	1.04		2.324	52.05		2.333	0		2.324	0		2.326	94.76		2.326	986.83
2.339	37.8		2.344	0.25		2.341	44.65		2.349	0		2.341	0		2.342	102.37		2.343	960.85
2.355	33.83		2.361	0		2.358	31.56		2.366	0		2.358	0		2.359	98.76		2.359	942.94
2.372	24.26		2.377	0		2.374	17.99		2.383	0		2.374	0		2.376	84.3		2.376	925.78
2.389	13.93		2.394	0		2.391	8.28		2.399	0		2.391	0		2.392	62.54		2.393	898.58
2.405	6.41		2.411	0		2.408	3.05		2.416	0		2.408	0		2.409	39.5		2.409	851.07
2.422	2.36		2.427	0		2.424	0.9		2.433	0		2.424	0		2.426	20.86		2.426	777.67
2.439	0.7		2.444	0		2.441	0.21		2.449	0		2.441	0		2.442	9.05		2.443	678.38
2.455	0.16		2.461	0		2.458	0		2.466	0		2.458	0		2.459	3.23		2.459	559.55
2.472	0		2.477	0		2.474	0		2.483	0		2.474	0		2.476	0.89		2.476	435.54
2.489	0		2.494	0		2.491	0		2.499	0		2.491	0		2.492	0.21		2.493	326.75
2.505	0		2.511	0		2.508	0		2.516	0		2.508	0		2.509	0		2.509	250.45
2.522	0		2.527	0		2.524	0		2.533	0		2.524	0		2.526	0		2.526	212.22
2.539	0		2.544	0		2.541	0		2.549	0		2.541	0		2.542	0		2.543	203.27
2.555	0		2.561	0		2.558	0		2.566	0		2.558	0		2.559	0		2.559	206.28
2.572	0		2.577	0		2.574	0		2.583	0		2.574	0		2.576	0		2.576	204.9
2.589	0		2.594	0		2.591	0		2.599	0		2.591	0		2.593	0		2.593	190.03
2.605	0		2.611	0		2.608	0		2.616	0		2.608	0		2.609	0		2.609	162.44
2.622	0		2.627	0		2.625	0		2.633	0		2.624	0		2.626	0		2.626	129.91
2.639	0		2.644	0		2.641	0		2.649	0		2.641	0		2.643	0		2.643	99.83
2.655	0		2.661	0		2.658	0		2.666	0		2.658	0		2.659	0		2.659	74.65
2.672	0		2.677	0		2.675	0		2.683	0		2.675	0		2.676	0		2.676	52.66
2.689	0		2.694	0		2.691	0		2.699	0		2.691	0		2.693	0		2.693	33.5
2.705	0		2.711	0		2.708	0		2.716	0		2.708	0		2.709	0		2.709	19.19
2.722	0		2.727	0		2.725	0		2.733	0		2.725	0		2.726	0		2.726	12.56
2.739	0		2.744	0		2.741	0		2.749	0		2.741	0		2.743	0		2.743	16.41
2.755	0.5		2.761	0.17		2.758	0.2		2.766	0		2.758	0.28		2.759	0.2		2.759	32.97
2.772	2.49		2.777	0.73		2.775	0.84		2.783	0.18		2.775	1.17		2.776	1.26		2.776	62.78
2.789	8.75		2.794	2.47		2.791	3.12		2.799	0.95		2.791	3.96		2.793	4.65		2.793	100.96
2.805	25.25		2.811	6.93		2.808	8.9		2.816	3.6		2.808	11		2.809	14.04		2.809	137.57
2.822	58.92		2.827	15.75		2.825	20.99		2.833	10.92		2.825	24.64		2.826	34.49		2.826	164.37
2.839	112.97		2.844	29.93		2.841	41.13		2.849	27.06		2.841	45.5		2.843	69.53		2.843	183.3
2.855	180.2		2.861	49.44		2.858	68.49		2.866	55.79		2.858	70.88		2.859	115.94		2.859	203.39
2.872	245.21		2.877	74.83		2.875	99.13		2.883	97.23		2.875	97.18		2.876	162.94		2.876	230.54
2.889	293.45		2.894	109.67		2.891	129.32		2.899	145.47		2.891	123.19		2.893	198.42		2.893	258.99
2.906	322.28		2.911	157.24		2.908	158.45		2.916	191.61		2.908	148.65		2.909	217.04		2.909	276.02
2.922	339.1		2.928	213.92		2.925	188.9		2.933	228.21		2.925	170.07		2.926	220.59		2.926	272.86
2.939	354.06		2.944	265.82		2.941	221.31		2.95	253.19		2.941	180.29		2.943	212.23		2.943	248.6
2.956	373.93		2.961	296.27		2.958	249.92		2.966	268.87		2.958	175.36		2.959	194.66		2.96	208.14
2.972	398.02		2.978	298.4		2.975	263.65		2.983	279.39		2.975	160.5		2.976	174.21		2.976	160.89
2.989	419.31		2.994	281.4		2.991	254.09		3	288.1		2.991	146.29		2.993	161.74		2.993	120
3.006	430.14		3.011	262.98		3.008	222.25		3.016	295.01		3.008	143.28		3.009	167.29		3.01	98.79
3.022	431.34		3.028	255.56		3.025	178.88		3.033	295.27		3.025	159.77		3.026	196.05		3.026	103.45
3.039	430.86		3.044	258.16		3.041	137.02		3.05	283.37		3.041	199.93		3.043	247.98		3.043	131.62
3.056	435.85		3.061	259.63		3.058	105.3		3.066	263.1		3.058	258.12		3.059	315.24		3.06	176.58
3.072	446.3		3.078	248.94		3.075	84.82		3.083	251.24		3.075	315.04		3.076	379.97		3.076	228.73
3.089	456.13		3.094	225.67		3.091	73.33		3.1	264.42		3.091	346.74		3.093	419.21		3.093	275.34
3.106	458.09		3.111	202.69		3.108	69.1		3.116	299.18		3.108	341.65		3.109	418.65		3.11	304.23
3.122	445.73		3.128	195.18		3.125	70.62		3.133	328.11		3.125	306.92		3.126	381.51		3.126	307.66
3.139	414.21		3.144	204.79		3.141	74.46		3.15	320.28		3.141	258.65		3.143	326.4		3.143	284.17
3.156	360.39		3.161	217.61		3.158	76.78		3.166	266.36		3.158	207.98		3.159	273.57		3.16	238.85
3.172	288.45		3.178	216.02		3.175	75.87		3.183	185.84		3.175	159.43		3.176	232.2		3.176	183.68
3.189	211.77		3.194	194.98		3.191	73.71		3.2	108.89		3.191	117.97		3.193	199.54		3.193	133.85
3.206	149.35		3.211	164.7		3.208	75.92		3.216	57.06		3.208	91.31		3.21	171.46		3.21	99.74
3.222	116.85		3.228	139.48		3.225	91.45		3.233	36.47		3.225	83.15		3.226	149.62		3.226	85.36
3.239	120.48		3.244	125.69		3.242	128.49		3.25	43.14		3.241	87.23		3.243	141.41		3.243	90.93
3.256	159.42		3.261	120.13		3.258	189.17		3.266	69.55		3.258	90.91		3.26	153.19		3.26	112.57
3.272	227.4		3.278	117.89		3.275	265.88		3.283	106.59		3.275	87.99		3.276	185.74		3.276	141.33
3.289	311.88		3.294	119.73		3.292	342.1		3.3	146.99		3.292	83.92		3.293	233.99		3.293	167.26
3.306	397.81		3.311	131.18		3.308	397.69		3.316	187.65		3.308	88.82		3.31	291.1		3.31	184.73
3.322	475.33		3.328	155.83		3.325	420.15		3.333	228.05		3.325	105.1		3.326	351.06		3.326	193.76
3.339	543.38		3.344	188.57		3.342	411.27		3.35	263.6		3.342	123.9		3.343	410.06		3.343	193.74
3.356	603.91		3.361	215.65		3.358	383.78		3.366	286.12		3.358	134.71		3.36	464.45		3.36	180.27
3.372	651.35		3.378	222.82		3.375	351.28		3.383	292.52		3.375	135.48		3.376	507.77		3.376	150.65
3.389	671.67		3.394	206.61		3.392	323.27		3.4	289.86		3.392	134.46		3.393	530.62		3.393	111.81
3.406	653.47		3.411	178.31		3.408	307.08		3.416	289.99		3.408	143.31		3.41	528.73		3.41	79.8
3.422	601.9		3.428	155.58		3.425	308.96		3.433	300.53		3.425	167.31		3.426	510.3		3.426	71.34
3.439	540.98		3.444	152.46		3.442	328.86		3.45	322.05		3.442	202.79		3.443	491.6		3.443	94.64
3.456	501.07		3.461	177.84		3.458	359.24		3.466	349.25		3.458	241.65		3.46	488.11		3.46	144.86
3.472	501.13		3.478	237.89		3.475	387.3		3.483	375.29		3.475	279.57		3.476	508.67		3.476	204.07
3.489	538.19		3.494	331.01		3.492	403.55		3.5	398.09		3.492	318.77		3.493	555.45		3.493	249.17
3.506	593.17		3.511	442.47		3.508	408.81		3.516	424.16		3.508	364.98		3.51	624.48		3.51	264.18
3.523	646.19		3.528	547.62		3.525	414.33		3.533	465.56		3.525	421.59		3.526	703.11		3.526	251.56
3.539	689.76		3.545	624.99		3.542	431.93		3.55	530.23		3.542	488.38		3.543	772.89		3.543	231.03
3.556	727.14		3.561	668.93		3.558	466.67		3.567	614.78		3.558	559.94		3.56	818.29		3.56	228.17
3.573	763.42		3.578	688.95		3.575	517.23		3.583	704.67		3.575	625.35		3.576	836.91		3.577	257.24
3.589	796.25		3.595	700.14		3.592	583.53		3.6	779.76		3.592	675.07		3.593	840.18		3.593	310.75
3.606	815.99		3.611	715.04		3.608	662.83		3.617	822.91		3.608	710.2		3.61	845.34		3.61	365.22
3.623	813.09		3.628	740.33		3.625	738.54		3.633	826.38		3.625	741.66		3.626	862.07		3.627	400.25
3.639	784.83		3.645	773.2		3.642	781.88		3.65	792.17		3.642	776.12		3.643	883.15		3.643	411.49
3.656	739.08		3.661	797.61		3.658	773		3.667	728.51		3.658	802.55		3.66	887.36		3.66	406.21
3.673	690.55		3.678	791.78		3.675	717.76		3.683	648.05		3.675	794.93		3.676	855.1		3.677	390.44
3.689	654.26		3.695	743.57		3.692	641.59		3.7	564.95		3.692	735.11		3.693	786.79		3.693	364.96
3.706	638.63		3.711	660.85		3.708	568.31		3.717	488.84		3.708	633.51		3.71	702.98		3.71	333.65
3.723	643.21		3.728	564.37		3.725	510.5		3.733	422.37		3.725	525.89		3.726	630.94		3.727	310.63
3.739	661.23		3.745	474.11		3.742	471.09		3.75	365.06		3.742	447.04		3.743	587.12		3.743	312.41
3.756	681.56		3.761	398.96		3.758	449.83		3.767	319.93		3.758	405.46		3.76	570.48		3.76	342.83
3.773	690.45		3.778	340.04		3.775	443.8		3.783	291.93		3.775	385.8		3.776	566.96		3.777	390.54
3.789	674.68		3.795	299.62		3.792	445.67		3.8	280.93		3.792	367.48		3.793	559.04		3.793	442.93
3.806	630.45		3.811	285.42		3.808	442.36		3.817	278.07		3.808	341.73		3.81	534.55		3.81	493.98
3.823	567.09		3.828	302.02		3.825	423.41		3.833	269.42		3.825	311.93		3.827	490.04		3.827	539.15
3.839	499.84		3.845	339.82		3.842	389.17		3.85	246.58		3.842	280.9		3.843	429.19		3.843	569.97
3.856	439.87		3.861	374.06		3.859	352.07		3.867	212.91		3.858	243.71		3.86	358.05		3.86	579.03
3.873	390.32		3.878	378.42		3.875	325.32		3.883	178.7		3.875	194.42		3.877	282.43		3.877	566.48
3.889	350.46		3.895	341.09		3.892	312.14		3.9	150.85		3.892	136.19		3.893	209.02		3.893	537.56
3.906	317.85		3.911	271.36		3.909	304.25		3.917	129.43		3.909	81.33		3.91	147.05		3.91	498.76
3.923	291.27		3.928	191.04		3.925	289.41		3.933	113.43		3.925	42.27		3.927	105.49		3.927	458.6
3.939	270.6		3.945	121.64		3.942	259.95		3.95	104.91		3.942	22.9		3.943	86.57		3.943	428.61
3.956	255.85		3.961	76.46		3.959	217.82		3.967	104.35		3.959	20.2		3.96	85.92		3.96	417.21
3.973	243.4		3.978	59.27		3.975	171.61		3.983	106.75		3.975	27.59		3.977	96.75		3.977	422.74
3.989	226.04		3.995	65.13		3.992	130.21		4	105.52		3.992	37.24		3.993	112.72		3.993	435.54
4.006	198.22		4.011	82.29		4.009	98.31		4.017	96.83		4.009	43.41		4.01	126.27		4.01	448.09
4.023	160.28		4.028	97.9		4.025	77.66		4.033	80.86		4.025	44.5		4.027	129.44		4.027	461.5
4.039	118.09		4.045	105.56		4.042	68.3		4.05	60.29		4.042	44.97		4.043	119.57		4.043	479.48
4.056	78.83		4.061	107.53		4.059	67.91		4.067	39.46		4.059	50.68		4.06	103.47		4.06	499.85
4.073	49.27		4.078	109.79		4.075	71.38		4.083	23.66		4.075	62.58		4.077	92.41		4.077	513.83
4.089	34.92		4.095	114.38		4.092	73.37		4.1	16.84		4.092	75.15		4.093	91.55		4.093	514
4.106	39.56		4.111	117.87		4.109	70.29		4.117	19.7		4.109	80.59		4.11	97.07		4.11	500.23
4.123	63.74		4.128	115.45		4.125	61.19		4.133	29.52		4.125	75.78		4.127	101.68		4.127	479.22
4.14	101.23		4.145	105.42		4.142	46.93		4.15	40.04		4.142	64.69		4.143	102.21		4.143	459.51
4.156	138.74		4.161	91.77		4.159	30.81		4.167	44.47		4.159	56.63		4.16	100.78		4.16	446.47
4.173	160.53		4.178	81.72		4.175	16.86		4.184	39.81		4.175	59.45		4.177	99.77		4.177	442.05
4.19	158.34		4.195	79.24		4.192	7.75		4.2	28.54		4.192	74.49		4.193	98.48		4.194	446.6
4.206	136.24		4.212	81.68		4.209	3.52		4.217	16.39		4.209	96.63		4.21	96.05		4.21	459.69
4.223	105.93		4.228	83.26		4.225	3.53		4.234	7.54		4.225	118.58		4.227	93.92		4.227	479.57
4.24	77.98		4.245	81.73		4.242	7.86		4.25	2.78		4.242	135.11		4.243	96.79		4.244	502.43
4.256	57.71		4.262	81.76		4.259	17.19		4.267	0.82		4.259	142.73		4.26	109.54		4.26	523.3
4.273	47.95		4.278	89.19		4.275	31.93		4.284	0.19		4.275	138.36		4.277	133.49		4.277	535.56
4.29	49.96		4.295	104.61		4.292	49.98		4.3	0		4.292	119.86		4.293	164.11		4.294	534.35
4.306	61.48		4.312	120.88		4.309	68.54		4.317	0.18		4.309	90.54		4.31	190.62		4.31	519.33
4.323	75.23		4.328	130.31		4.325	85.88		4.334	0.76		4.325	59.35		4.327	201.72		4.327	495.07
4.34	82.44		4.345	131.5		4.342	101.81		4.35	2.59		4.342	37.8		4.343	192.33		4.344	467.44
4.356	77.89		4.362	129.05		4.359	116.38		4.367	7.29		4.359	34.53		4.36	166.31		4.36	441.3
4.373	64.41		4.378	126.87		4.375	130.04		4.384	16.4		4.375	52.68		4.377	133.84		4.377	421.16
4.39	51.66		4.395	128.26		4.392	143.91		4.4	30.44		4.392	88.94		4.393	106.76		4.394	411.47
4.406	51.98		4.412	136.14		4.409	158.5		4.417	47.56		4.409	131.36		4.41	93.77		4.41	414.65
4.423	73.67		4.428	152.03		4.425	170.24		4.434	64.24		4.425	163.46		4.427	96.63		4.427	432.69
4.44	115.68		4.445	172.82		4.442	172.39		4.45	76.83		4.442	173.03		4.443	109.22		4.444	466.33
4.456	165.94		4.462	190.8		4.459	160.87		4.467	82.06		4.459	159.35		4.46	121.5		4.46	513.44
4.473	206.28		4.478	197.3		4.476	138.46		4.484	77.26		4.475	133.04		4.477	127.52		4.477	565.3
4.49	222.25		4.495	187.56		4.492	114.98		4.5	62.51		4.492	109.18		4.494	127.75		4.494	605.97
4.506	212.81		4.512	163.78		4.509	102.14		4.517	42.38		4.509	99.16		4.51	129.02		4.51	620.06
4.523	189.59		4.528	134.8		4.526	107.78		4.534	23.62		4.526	104.79		4.527	137.54		4.527	605.19
4.54	170.02		4.545	113.26		4.542	130.72		4.55	10.7		4.542	118.6		4.544	153.94		4.544	578.85
4.556	168.88		4.562	110.51		4.559	158.39		4.567	4.1		4.559	131.09		4.56	173.44		4.56	572.47
4.573	191		4.578	128.73		4.576	175.19		4.584	2.11		4.576	139.42		4.577	190.59		4.577	625.38
4.59	226.38		4.595	156.13		4.592	174.78		4.6	3.73		4.592	145.35		4.594	201.13		4.594	784.98
4.606	253.43		4.612	172.23		4.609	164.26		4.617	9.66		4.609	149.04		4.61	202.24		4.61	1113.91
4.623	251.32		4.628	163.55		4.626	157.13		4.634	22.14		4.626	147.49		4.627	195.27		4.627	1693.2
4.64	215.59		4.645	133.17		4.642	161.64		4.65	41.6		4.642	139.1		4.644	187.65		4.644	2612.94
4.656	160.96		4.662	98.91		4.659	174.83		4.667	65.43		4.659	126.86		4.66	188.46		4.66	3930.71
4.673	110.89		4.678	77.84		4.676	187		4.684	88.02		4.676	114.89		4.677	199.56		4.677	5601.29
4.69	80.39		4.695	75.44		4.692	188.59		4.7	104.21		4.692	103.61		4.694	212.46		4.694	7423.44
4.706	68.26		4.712	85.81		4.709	174.31		4.717	111.33		4.709	89.6		4.71	215.82		4.71	9057.86
4.723	63.01		4.728	99.46		4.726	144.58		4.734	109.57		4.726	70.27		4.727	207.21		4.727	10140.3
4.74	56.44		4.745	109.27		4.742	107.11		4.75	101.23		4.742	48.89		4.744	196.87		4.744	10433.4
4.757	50.6		4.762	111.87		4.759	76.23		4.767	91.76		4.759	33.04		4.76	196.32		4.76	9915.36
4.773	54.69		4.778	108.01		4.776	65.4		4.784	89.3		4.776	28.58		4.777	205.99		4.777	8759.8
4.79	74.59		4.795	103.51		4.792	79.63		4.801	99.28		4.792	36.16		4.794	215.35		4.794	7243.8
4.807	105.4		4.812	107.97		4.809	111.33		4.817	120.97		4.809	52.61		4.81	215.07		4.811	5652.11
4.823	132.84		4.829	126.76		4.826	144.03		4.834	147.86		4.826	73.56		4.827	205.65		4.827	4203.93
4.84	142.95		4.845	155.16		4.842	162.59		4.851	172.76		4.842	95.97		4.844	194.78		4.844	3015.63
4.857	134.03		4.862	181.63		4.859	164.88		4.867	193.23		4.859	116.35		4.86	187.36		4.861	2111.67
4.873	118.36		4.879	197.44		4.876	161.68		4.884	212.19		4.876	128.4		4.877	181.73		4.877	1466.96
4.89	112.73		4.895	205.08		4.892	164.19		4.901	233.68		4.892	127.77		4.894	173.18		4.894	1041.21
4.907	124.99		4.912	213.87		4.909	173.6		4.917	255.17		4.909	118.59		4.91	158.55		4.911	790.67
4.923	148.18		4.929	229.39		4.926	182.2		4.934	265.25		4.926	111.83		4.927	137.97		4.927	667.43
4.94	167.43		4.945	244.87		4.942	184.86		4.951	251.81		4.942	115.4		4.944	115.06		4.944	623.16
4.957	171.34		4.962	245.15		4.959	184.72		4.967	215.19		4.959	126.66		4.96	95.24		4.961	621.47
4.973	158.56		4.979	219.93		4.976	186.97		4.984	171.92		4.976	137.29		4.977	82.28		4.977	643.82
4.99	136.18		4.995	175.79		4.992	190.2		5.001	143.58		4.992	142.78		4.994	76.93		4.994	676.81
5.007	114.69		5.012	134.47		5.009	187.79		5.017	138.79		5.009	145.15		5.01	78.39		5.011	700.92
5.023	101.85		5.029	117.13		5.026	175.9		5.034	147.66		5.026	148.74		5.027	87.11		5.027	699.92
5.04	100.97		5.045	129.62		5.042	157.94		5.051	153.24		5.042	157.39		5.044	104.91		5.044	674.79
5.057	110.14		5.062	159.41		5.059	141.72		5.067	145.8		5.059	172.5		5.06	132.53		5.061	641.66
5.073	124.12		5.079	187.78		5.076	131.28		5.084	130.16		5.076	191.06		5.077	165.5		5.077	616.95
5.09	137.96		5.095	204.27		5.092	123.47		5.101	117.41		5.092	206.77		5.094	193.47		5.094	612.15
5.107	150.27		5.112	212.29		5.109	111.72		5.117	114.6		5.109	215.99		5.111	208.46		5.111	632.79
5.123	162.8		5.129	222.19		5.126	94.57		5.134	120.4		5.126	220.81		5.127	210.93		5.127	678.11
5.14	174.41		5.145	238.71		5.143	77.33		5.151	126.76		5.143	224.24		5.144	208.2		5.144	738.41
5.157	181.33		5.162	255.56		5.159	64.27		5.167	125.43		5.159	224.17		5.161	206.12		5.161	793.16
5.173	182.36		5.179	258.8		5.176	55.17		5.184	116.37		5.176	216.84		5.177	204.53		5.177	815.9
5.19	183.69		5.195	237.97		5.193	47.99		5.201	109.89		5.193	204.83		5.194	199.87		5.194	789.36
5.207	193.34		5.212	196.23		5.209	43.81		5.217	117.14		5.209	197.58		5.211	193.38		5.211	717.89
5.223	211.11		5.229	149.62		5.226	46.32		5.234	137.21		5.226	202.01		5.227	194.14		5.227	625.53
5.24	227.03		5.245	116.25		5.243	58.27		5.251	155.97		5.243	215.14		5.244	212.66		5.244	541.05
5.257	231.59		5.262	103.61		5.259	80.19		5.267	159.53		5.259	227.48		5.261	251.72		5.261	483.28
5.273	224.04		5.279	105.75		5.276	112.67		5.284	147.05		5.276	229.24		5.277	301.35		5.277	456.62
5.29	210.32		5.295	110.75		5.293	155.52		5.301	129.32		5.293	213.32		5.294	343.29		5.294	454.28
5.307	198.79		5.312	112.49		5.309	203.6		5.317	118.32		5.309	177.99		5.311	361.34		5.311	462.57
5.323	195.66		5.329	114.38		5.326	246.77		5.334	118.85		5.326	129.68		5.327	350.62		5.327	466.91
5.34	201.2		5.345	124.03		5.343	274.2		5.351	128.24		5.343	81.32		5.344	322.71		5.344	458.55
5.357	207.33		5.362	144.64		5.359	280.95		5.367	137.75		5.359	45.89		5.361	297.49		5.361	440.74
5.374	202.38		5.379	169.24		5.376	269.42		5.384	136.68		5.376	31.43		5.377	287.55		5.377	426.59
5.39	181.62		5.395	185.47		5.393	248.97		5.401	120.65		5.393	40		5.394	286.1		5.394	428.49
5.407	154.18		5.412	186.59		5.409	231.56		5.418	96.59		5.409	69.56		5.411	274.05		5.411	448.67
5.424	138.01		5.429	176.69		5.426	225.7		5.434	78.32		5.426	113.27		5.427	239.62		5.427	479.73
5.44	143.98		5.446	165.29		5.443	230.2		5.451	76.86		5.443	158.48		5.444	189.22		5.444	509.8
5.457	166.25		5.462	157.57		5.459	235.35		5.468	92.42		5.459	192.11		5.461	140.22		5.461	531.35
5.474	187.56		5.479	151.21		5.476	231.91		5.484	115.13		5.476	207.17		5.477	106.78		5.478	544.62
5.49	194.43		5.496	140.31		5.493	220.7		5.501	132.5		5.493	204.55		5.494	94.08		5.494	554.87
5.507	188.77		5.512	121.35		5.509	212		5.518	136.9		5.509	189.58		5.511	98.72		5.511	567.18
5.524	183.21		5.529	96.62		5.526	213.35		5.534	128.66		5.526	168.28		5.527	112		5.528	583.33
5.54	188.34		5.546	72.66		5.543	221.49		5.551	115.17		5.543	147.03		5.544	124.71		5.544	602.2
5.557	205.17		5.562	57.64		5.559	226.39		5.568	105.82		5.559	132.15		5.561	134.22		5.561	619.79
5.574	228.74		5.579	57.05		5.576	221.21		5.584	104.45		5.576	127.11		5.577	147.01		5.578	630.9
5.59	254.22		5.596	70.39		5.593	208.81		5.601	106.68		5.593	129.8		5.594	169.35		5.594	632.51
5.607	279.69		5.612	90.35		5.609	197.31		5.618	106.77		5.609	134.01		5.611	197.41		5.611	625.87
5.624	302.89		5.629	107.65		5.626	192.79		5.634	107.06		5.626	132.97		5.627	220.62		5.628	616.35
5.64	317.52		5.646	116.68		5.643	195.04		5.651	115.82		5.643	125.71		5.644	230.98		5.644	610.52
5.657	314.17		5.662	117.97		5.659	200.06		5.668	136.21		5.659	117.04		5.661	229.2		5.661	609.85
5.674	287.99		5.679	115.81		5.676	203.4		5.684	159.44		5.676	113.88		5.677	221.55		5.678	606.94
5.69	243.98		5.696	112.11		5.693	204.48		5.701	170.63		5.693	119.56		5.694	215.6		5.694	591.26
5.707	194.9		5.712	105.87		5.709	206.65		5.718	162.01		5.709	130.47		5.711	216.83		5.711	561.22
5.724	154.45		5.729	96.65		5.726	212.37		5.734	137.12		5.726	139.94		5.728	227.61		5.728	530.21
5.74	129.57		5.746	86.81		5.743	219.07		5.751	106.98		5.743	142.48		5.744	246.35		5.744	518.42
5.757	117.53		5.762	81.13		5.76	221		5.768	82.98		5.759	136.94		5.761	267.34		5.761	533.99
5.774	114.21		5.779	85.37		5.776	216.78		5.784	73.91		5.776	127.43		5.778	282.9		5.778	566.16
5.79	121.7		5.796	104.68		5.793	212.06		5.801	82.57		5.793	119.26		5.794	288.74		5.794	592.7
5.807	146.03		5.812	137		5.81	214.97		5.818	103.18		5.81	115.91		5.811	284.18		5.811	595.73
5.824	187.03		5.829	168.96		5.826	229.16		5.834	124.84		5.826	119.02		5.828	267.63		5.828	570.15
5.84	233.23		5.846	182.95		5.843	250.14		5.851	139.2		5.843	130.7		5.844	239.96		5.844	524.36
5.857	269.81		5.862	172.71		5.86	269.1		5.868	146.03		5.86	151.39		5.861	210.62		5.861	474.25
5.874	288.86		5.879	150.26		5.876	278.07		5.884	148.85		5.876	175.28		5.878	194.65		5.878	436.55
5.89	289.35		5.896	135.53		5.893	272.24		5.901	149.02		5.893	190.58		5.894	201.95		5.894	417.71
5.907	274.7		5.912	139.01		5.91	249.56		5.918	144.68		5.91	189.78		5.911	226.78		5.911	411.72
5.924	254.97		5.929	154.41		5.926	214.62		5.934	134.91		5.926	178.77		5.928	254.15		5.928	406.22
5.94	245.64		5.946	168.54		5.943	180.81		5.951	121.82		5.943	171.41		5.944	273.86		5.944	394.4
5.957	255.61		5.962	173.12		5.96	163.7		5.968	108.37		5.96	175.31		5.961	285.35		5.961	376.51
5.974	275.38		5.979	167.44		5.976	170.03		5.984	96.57		5.976	185.7		5.978	289.45		5.978	356.65
5.991	287.33		5.996	155.02		5.993	190.48		6.001	87.71		5.993	191.74		5.994	281.35		5.994	339.72
6.007	285.28		6.012	139.88		6.01	207.57		6.018	83.2		6.01	185.97		6.011	259.21		6.011	335.24
6.024	282.62		6.029	127.24		6.026	210.44		6.035	84.23		6.026	171.17		6.028	233.17		6.028	353.89
6.041	295.99		6.046	121.99		6.043	203.63		6.051	92.58		6.043	158.34		6.044	219.37		6.044	397.74
6.057	324.23		6.063	126.14		6.06	202.83		6.068	110.31		6.06	157.75		6.061	226.58		6.061	452.63
6.074	348.5		6.079	137.87		6.076	221.76		6.085	137.94		6.076	171.18		6.078	250.78		6.078	495.37
6.091	355.84		6.096	153.06		6.093	261.81		6.101	172.29		6.093	190.61		6.094	280.36		6.095	510.25
6.107	350.46		6.113	168.26		6.11	308.88		6.118	206.76		6.11	204.38		6.111	305.54		6.111	499.66
6.124	343.75		6.129	181.34		6.126	339.5		6.135	233.71		6.126	203.49		6.128	322.29		6.128	481
6.141	340.27		6.146	190.29		6.143	334.9		6.151	249.56		6.143	185.15		6.144	330.09		6.145	475.22
6.157	337.06		6.163	194.88		6.16	296.37		6.168	256.61		6.16	153.59		6.161	328.55		6.161	492.23
6.174	332.31		6.179	197.39		6.176	244.15		6.185	260.27		6.176	117.81		6.178	314.96		6.178	527.16
6.191	329.11		6.196	199.44		6.193	200.62		6.201	263.17		6.193	87.79		6.194	289.82		6.195	561.57
6.207	330.7		6.213	198.63		6.21	174.25		6.218	260.74		6.21	68.12		6.211	262.03		6.211	575.24
6.224	336.48		6.229	190.1		6.226	161.43		6.235	244.55		6.226	55.98		6.228	245.42		6.228	558.86
6.241	341.41		6.246	171.89		6.243	158.68		6.251	211.07		6.243	47.72		6.244	248.34		6.245	519.46
6.257	342.61		6.263	148.23		6.26	165.88		6.268	167.95		6.26	46.05		6.261	268.8		6.261	470.21
6.274	341.14		6.279	125.77		6.276	178.7		6.285	129.37		6.276	58.41		6.278	300.27		6.278	420.06
6.291	340.94		6.296	110.85		6.293	187.42		6.301	107.29		6.293	89.68		6.294	339.59		6.295	374.2
6.307	345.2		6.313	106.91		6.31	184.41		6.318	107.68		6.31	134.56		6.311	387.24		6.311	341.53
6.324	353.26		6.329	116.02		6.326	172.39		6.335	129.37		6.326	178.08		6.328	441.37		6.328	336.39
6.341	360.43		6.346	140.22		6.343	160.95		6.351	164.07		6.343	206.76		6.345	493.55		6.345	368.54
6.357	363.38		6.363	179.48		6.36	158.4		6.368	198.69		6.36	217.96		6.361	532		6.361	429.95
6.374	361.19		6.379	227.62		6.377	167.91		6.385	219.99		6.376	220.56		6.378	546.58		6.378	495.01
6.391	354.89		6.396	272.21		6.393	189.17		6.401	216.84		6.393	225.08		6.395	534.49		6.395	537.31
6.407	344.56		6.413	299.87		6.41	219.49		6.418	187.6		6.41	235.53		6.411	502.51		6.411	547.9
6.424	330.91		6.429	304.78		6.427	251.39		6.435	144.14		6.427	247.72		6.428	465.72		6.428	536.42
6.441	317.21		6.446	289.6		6.443	273		6.451	107.95		6.443	254.79		6.445	440.57		6.445	520.97
6.457	310.38		6.463	262.81		6.46	275.53		6.468	97.43		6.46	254.07		6.461	434.84		6.461	515.97
6.474	315.48		6.479	233.52		6.477	261.23		6.485	117.29		6.477	248.62		6.478	444.75		6.478	528.77
6.491	331.75		6.496	208.48		6.493	244.49		6.501	157.01		6.493	241.22		6.495	461.84		6.495	561.89
6.507	352.93		6.513	191.48		6.51	241.18		6.518	197.56		6.51	229.6		6.511	481.1		6.511	613.63
6.524	373.62		6.529	182.57		6.527	258.46		6.535	221.86		6.527	212.15		6.528	500.06		6.528	674.07
6.541	394.3		6.546	179.43		6.543	290.98		6.551	223.47		6.543	195.51		6.545	512.19		6.545	722.56
6.557	420.36		6.563	178.85		6.56	329		6.568	207.26		6.56	193.35		6.561	508.18		6.561	733.64
6.574	454.26		6.579	178.86		6.577	364.3		6.585	183.72		6.577	216.42		6.578	485.34		6.578	691.17
6.591	486.31		6.596	179.18		6.593	391.52		6.601	162.18		6.593	263.75		6.595	454.46		6.595	603.19
6.607	495.47		6.613	181.37		6.61	405.13		6.618	147.95		6.61	323.52		6.611	433.38		6.611	501.31
6.624	467.11		6.629	186.36		6.627	400.76		6.635	145.19		6.627	377.57		6.628	433.76		6.628	422.7
6.641	409.98		6.646	191.5		6.643	378.9		6.651	156.79		6.643	408.8		6.645	451.55		6.645	389.41
6.658	353.09		6.663	190.97		6.66	345.46		6.668	180.9		6.66	409.83		6.661	470.69		6.661	400.35
6.674	322.85		6.68	179.53		6.677	310.64		6.685	210.5		6.677	386.25		6.678	474.56		6.678	439.51
6.691	326.45		6.696	158.78		6.693	285.37		6.702	238.58		6.693	349.52		6.695	455.52		6.695	484.58
6.708	354		6.713	138.19		6.71	275.78		6.718	261.42		6.71	307.77		6.711	418.96		6.712	514.35
6.724	392.84		6.73	129.58		6.727	280.32		6.735	277.7		6.727	265.53		6.728	378.11		6.728	516.45
6.741	432.48		6.746	138.68		6.743	291.44		6.752	285.72		6.743	228.86		6.745	349.52		6.745	495.08
6.758	464		6.763	162.9		6.76	302.32		6.768	282.58		6.76	206.89		6.761	344.7		6.762	472.33
6.774	480.71		6.78	198.74		6.777	308.59		6.785	267.76		6.777	204.66		6.778	366.06		6.778	472.73
6.791	481.74		6.796	245.04		6.793	305.78		6.802	248.97		6.793	217.51		6.795	405.74		6.795	504.11
6.808	472.26		6.813	296.14		6.81	288.13		6.818	241.73		6.81	231.57		6.811	449.25		6.812	553.22
6.824	457.97		6.83	335.11		6.827	253.57		6.835	257.78		6.827	231.46		6.828	484.1		6.828	599.53
6.841	442.42		6.846	344.62		6.843	208.87		6.852	292.04		6.843	209.66		6.845	507.2		6.845	628.49
6.858	430.7		6.863	324.74		6.86	168.99		6.868	322.04		6.86	172.98		6.861	520.74		6.862	636.95
6.874	429.07		6.88	293.93		6.877	147.68		6.885	322.43		6.877	138.46		6.878	522.5		6.878	629.95
6.891	439.27		6.896	270.5		6.893	149.56		6.902	284.07		6.893	122.29		6.895	505.44		6.895	614.63
6.908	453.47		6.913	259.1		6.91	168.21		6.918	218.81		6.91	128.83		6.911	468.5		6.912	597.02
6.924	457.62		6.93	253.84		6.927	190.4		6.935	148.34		6.927	151.86		6.928	423.78		6.928	580.26
6.941	440.46		6.946	247.4		6.943	203.53		6.952	89.2		6.943	179.88		6.945	392.31		6.945	564.3
6.958	399.85		6.963	234.63		6.96	202.14		6.968	48.33		6.96	202.73		6.962	392.38		6.962	545.34
6.974	343.73		6.98	214.34		6.977	189.36		6.985	25.51		6.977	215.67		6.978	427.31		6.978	522.31
6.991	289.18		6.996	192.48		6.994	173.55		7.002	18.84		6.993	220.87		6.995	477.93		6.995	500.01
7.008	257.98		7.013	182.27		7.01	161.7		7.018	26.84		7.01	224.61		7.012	514.89		7.012	486.65
7.024	263.89		7.03	195.02		7.027	159.19		7.035	47.06		7.027	231.67		7.028	519.77		7.028	489.62
7.041	300.23		7.046	228.63		7.044	171.85		7.052	74.63		7.044	241.63		7.045	497.48		7.045	509.1
7.058	339.53		7.063	267.36		7.06	204.41		7.068	102.27		7.06	248.89		7.062	464.56		7.062	537.62
7.074	352.53		7.08	292.71		7.077	255.51		7.085	124.67		7.077	247.61		7.078	432.5		7.078	562.71
7.091	329.67		7.096	296.38		7.094	315.57		7.102	140.1		7.094	236.28		7.095	405.82		7.095	574.23
7.108	289.83		7.113	281.51		7.11	372.19		7.118	148.05		7.11	218.58		7.112	390.55		7.112	569.42
7.124	266.25		7.13	257.94		7.127	414.77		7.135	147.68		7.127	200		7.128	395.36		7.128	552.47
7.141	280.06		7.146	236.59		7.144	436.03		7.152	141.61		7.144	183.35		7.145	423.55		7.145	532.75
7.158	327.1		7.163	226.87		7.16	432.73		7.168	138.35		7.16	169.2		7.162	468.47		7.162	516.67
7.174	386.33		7.18	233.51		7.177	408.34		7.185	146.54		7.177	155.63		7.178	515.31		7.178	504.34
7.191	439.31		7.196	253.35		7.194	373.69		7.202	166.01		7.194	143.77		7.195	547.86		7.195	492.05
7.208	479.85		7.213	275.27		7.21	341.2		7.218	190.17		7.21	139.43		7.212	556.39		7.212	477.96
7.224	509.56		7.23	285.33		7.227	316.97		7.235	213.09		7.227	149.7		7.228	544.41		7.228	465.77
7.241	529.29		7.246	275.51		7.244	301.16		7.252	232.38		7.244	175.49		7.245	528.54		7.245	467.49
7.258	534.77		7.263	250.5		7.26	297.1		7.268	245.83		7.26	205.94		7.262	528.07		7.262	494.79
7.275	519.45		7.28	227.2		7.277	313.29		7.285	250.28		7.277	225.34		7.278	554.07		7.278	546.41
7.291	480.38		7.297	225.38		7.294	352.4		7.302	243.09		7.294	225.23		7.295	599.27		7.295	603.36
7.308	423.72		7.313	255.47		7.31	400.55		7.319	225.4		7.31	210.6		7.312	642.37		7.312	639.3
7.325	361.04		7.33	315		7.327	435.21		7.335	202.99		7.327	193.32		7.328	662.63		7.329	640.61
7.341	306.15		7.347	389.36		7.344	443.25		7.352	183.87		7.344	186.23		7.345	653.14		7.345	616.76
7.358	276.19		7.363	457.25		7.36	429.31		7.369	174.2		7.36	200.32		7.362	620.93		7.362	593.45
7.375	291.57		7.38	500.58		7.377	406.81		7.385	176.83		7.377	242.03		7.378	576.78		7.379	592.17
7.391	364.46		7.397	516.27		7.394	383.67		7.402	194.33		7.394	308.48		7.395	530.72		7.395	612.15
7.408	482.36		7.413	513.34		7.41	361.55		7.419	228.71		7.41	382.61		7.412	492.88		7.412	635.41
7.425	607.1		7.43	497.13		7.427	343.28		7.435	278.7		7.427	439.24		7.428	472.18		7.429	644.75
7.441	693.18		7.447	461.78		7.444	336.11		7.452	335.66		7.444	457.51		7.445	470.3		7.445	637.09
7.458	715.07		7.463	403.9		7.46	343.25		7.469	383.88		7.46	437.53		7.462	481.13		7.462	621.95
7.475	680.32		7.48	335.92		7.477	354.45		7.485	408.08		7.477	401.48		7.478	496.99		7.479	608.26
7.491	619.18		7.497	281.66		7.494	354.42		7.502	402.83		7.494	375.26		7.495	513.96		7.495	594.35
7.508	562.96		7.513	260.68		7.51	342.65		7.519	375.74		7.51	369.42		7.512	530.4		7.512	571.57
7.525	527.79		7.53	273.35		7.527	336.33		7.535	340.23		7.527	374.17		7.528	543.71		7.529	537.61
7.541	512.49		7.547	300.59		7.544	351.57		7.552	306.84		7.544	369.81		7.545	557.32		7.545	503.84
7.558	509.4		7.563	317.65		7.56	383.66		7.569	283.68		7.56	341.68		7.562	582.21		7.562	483.37
7.575	518.56		7.58	310.18		7.577	408.26		7.585	277.13		7.577	290.69		7.579	628.17		7.579	476.25
7.591	549.65		7.597	280.91		7.594	399.79		7.602	287.63		7.594	233.15		7.595	688.13		7.595	469.48
7.608	608.67		7.613	244.25		7.611	350.14		7.619	304.37		7.61	192.34		7.612	735.12		7.612	450.88
7.625	683.12		7.63	215.04		7.627	275.38		7.635	311.13		7.627	184.01		7.629	739.42		7.629	422.65
7.641	742.7		7.647	198.2		7.644	206.98		7.652	299.57		7.644	205.62		7.645	692.67		7.645	400.18
7.658	759.6		7.663	189.57		7.661	172.79		7.669	276.21		7.661	238.29		7.662	615.45		7.662	397.64
7.675	730.18		7.68	187.7		7.677	182.48		7.685	255.01		7.677	259.17		7.679	544.42		7.679	416.41
7.691	677.66		7.697	198.97		7.694	223.52		7.702	247.69		7.694	257.24		7.695	511.51		7.695	447.38
7.708	629.5		7.713	227.95		7.711	270.59		7.719	256.94		7.711	238.62		7.712	528.75		7.712	478.28
7.725	593.39		7.73	267.9		7.727	302.63		7.735	279.28		7.727	217.51		7.729	585.12		7.729	501.07
7.741	557.68		7.747	302.21		7.744	313.69		7.752	308.7		7.744	201.54		7.745	651.44		7.745	513.3
7.758	509.51		7.763	314.25		7.761	311.45		7.769	340.83		7.761	188.04		7.762	694.98		7.762	518.29
7.775	452.2		7.78	299.44		7.777	309.64		7.785	374.67		7.777	172.81		7.779	698.96		7.779	520.87
7.791	403.41		7.797	267.03		7.794	318.55		7.802	409.88		7.794	158.65		7.795	672.79		7.795	520.06
7.808	383.6		7.813	237.66		7.811	340.96		7.819	438.83		7.811	152.64		7.812	641.96		7.812	507.79
7.825	405.87		7.83	233.17		7.827	369.89		7.835	448.6		7.827	159.78		7.829	622.63		7.829	475.64
7.841	467.55		7.847	265.14		7.844	391.74		7.852	431.19		7.844	180.83		7.845	611.23		7.845	423.58
7.858	547.94		7.863	325.62		7.861	394		7.869	390.43		7.861	209.94		7.862	595.52		7.862	364.81
7.875	617.73		7.88	388.37		7.877	373.99		7.885	337.09		7.877	235.84		7.879	572.03		7.879	319.01
7.892	655.33		7.897	423.11		7.894	340.97		7.902	281.75		7.894	250.1		7.895	546.55		7.895	301.15
7.908	657.3		7.914	412.22		7.911	310.73		7.919	235.95		7.911	253.77		7.912	526.42		7.912	311.66
7.925	634.39		7.93	359.24		7.927	293.34		7.936	214.28		7.927	254.94		7.929	514.81		7.929	339.33
7.942	600.35		7.947	285.42		7.944	287.63		7.952	227.86		7.944	261.48		7.945	511.16		7.946	369.9
7.958	565.22		7.964	218.42		7.961	283.77		7.969	276.54		7.961	276.32		7.962	512.78		7.962	399.44
7.975	533.76		7.98	180.85		7.977	273.44		7.986	344.95		7.977	295.91		7.979	513.12		7.979	431.67
7.992	503.3		7.997	180.09		7.994	255.76		8.002	411.91		7.994	311.91		7.995	504.03		7.996	469.58
8.008	468.1		8.014	208.37		8.011	237.24		8.019	459.59		8.011	314.98		8.012	480.32		8.012	510.16
8.025	427.2		8.03	249.53		8.027	225.05		8.036	478.54		8.027	302.39		8.029	445.4		8.029	549.02
8.042	393.14		8.047	289.11		8.044	220.22		8.052	467.53		8.044	278.77		8.045	412.21		8.046	585.35
8.058	386.14		8.064	316.43		8.061	218.54		8.069	435.13		8.061	251.86		8.062	397.58		8.062	618.05
8.075	416.63		8.08	327.43		8.077	219.47		8.086	395.15		8.077	226.92		8.079	414.03		8.079	641.81
8.092	473.92		8.097	322.1		8.094	229.91		8.102	360.41		8.094	203.83		8.095	463.7		8.096	649.29
8.108	533.5		8.114	302.75		8.111	254.53		8.119	339.17		8.111	181.41		8.112	536.93		8.112	637.46
8.125	574.68		8.13	274.1		8.127	287.35		8.136	334.57		8.127	162.62		8.129	614.27		8.129	607.08
8.142	593.09		8.147	246.17		8.144	315.47		8.152	345.28		8.144	155.25		8.145	674.65		8.146	559.97
8.158	596.58		8.164	232.42		8.161	329.87		8.169	364.2		8.161	168.04		8.162	703.36		8.162	500.57
8.175	596.29		8.18	241.63		8.177	333.95		8.186	384.5		8.177	203.88		8.179	700.63		8.179	437.13
8.192	599		8.197	271.57		8.194	338.31		8.202	405.96		8.194	256.8		8.196	682.62		8.196	379.47
8.208	604.72		8.214	307.78		8.211	350.94		8.219	430.95		8.211	313.29		8.212	669.68		8.212	331.7
8.225	609.83		8.23	331		8.228	368.35		8.236	457.54		8.227	358.98		8.229	672.21		8.229	293.87
8.242	610.38		8.247	330.33		8.244	378.6		8.252	475.63		8.244	386.06		8.246	685.67		8.246	266.91
8.258	601.78		8.264	310.79		8.261	370.34		8.269	475.99		8.261	395.12		8.262	698.47		8.262	255.77
8.275	579.95		8.28	290.79		8.278	342.81		8.286	461.68		8.278	387.93		8.279	701.44		8.279	267.04
8.292	545.74		8.297	289.35		8.294	306.59		8.302	448.62		8.294	364.36		8.296	694.97		8.296	299.23
8.308	508.43		8.314	313.89		8.311	272.91		8.319	449.09		8.311	329.53		8.312	686.87		8.312	338.62
8.325	482.56		8.33	355.23		8.328	247.19		8.336	457.03		8.328	300.07		8.329	684.98		8.329	365.49
8.342	479.4		8.347	395.72		8.344	231.65		8.352	450.64		8.344	297.03		8.346	690.14		8.346	370.02
8.358	497.47		8.364	422.27		8.361	229.38		8.369	412.71		8.361	325.93		8.362	698.04		8.362	356.21
8.375	525.04		8.38	431.8		8.378	240.22		8.386	348.15		8.378	369.59		8.379	704.27		8.379	337.57
8.392	552.49		8.397	427.56		8.394	259.27		8.402	281.66		8.394	400.17		8.396	709.33		8.396	324.72
8.408	580.75		8.414	416.38		8.411	282.81		8.419	239.13		8.411	400.72		8.412	716.64		8.412	321.07
8.425	615.61		8.43	404.65		8.428	311.09		8.436	227.03		8.428	376.64		8.429	724.35		8.429	323.92
8.442	660.56		8.447	393.38		8.444	341.63		8.452	231.66		8.444	349.8		8.446	724.23		8.446	330.54
8.458	714.09		8.464	377.2		8.461	365.65		8.469	236.69		8.461	340.28		8.462	709.11		8.462	341.93
8.475	766.47		8.48	352.26		8.478	374.35		8.486	236.96		8.478	350.23		8.479	681.27		8.479	361.39
8.492	801.1		8.497	323.94		8.494	367.03		8.502	238.76		8.494	364.51		8.496	652.02		8.496	386.8
8.509	802.37		8.514	305.73		8.511	351.69		8.519	246.63		8.511	364.7		8.512	635.29		8.512	409.97
8.525	769.47		8.531	310.12		8.528	339.94		8.536	258.88		8.528	343.14		8.529	640.56		8.529	422.64
8.542	721.27		8.547	340.09		8.544	340.73		8.553	273.03		8.544	306.52		8.546	667.11		8.546	424.91
8.559	680.21		8.564	384.54		8.561	356.78		8.569	292.19		8.561	269.18		8.562	703.05		8.563	423.64
8.575	650.57		8.581	426.81		8.578	382.08		8.586	320.11		8.578	245.36		8.579	726.4		8.579	425.78
8.592	619.42		8.597	455.19		8.594	404.56		8.603	351.56		8.594	241.91		8.596	716.6		8.596	434
8.609	580.61		8.614	466.12		8.611	412.62		8.619	370.51		8.611	255.64		8.612	670.41		8.613	450.19
8.625	546.74		8.631	458.82		8.628	403.61		8.636	360.92		8.628	274.2		8.629	608.16		8.629	478.72
8.642	534.52		8.647	431.64		8.644	383.75		8.653	318.86		8.644	283.46		8.646	561.63		8.646	524.96
8.659	543.89		8.664	386.1		8.661	360.57		8.669	256.69		8.661	274.25		8.662	554.41		8.663	584.51
8.675	555.99		8.681	330.68		8.678	337.05		8.686	195.37		8.678	244.95		8.679	592.44		8.679	638.22
8.692	548.18		8.697	279.45		8.694	314.63		8.703	152.85		8.694	201.87		8.696	664.6		8.696	659.28
8.709	511.29		8.714	248.01		8.711	298.64		8.719	138.13		8.711	158.31		8.712	747.52		8.713	634.46
8.725	457.27		8.731	246.8		8.728	294.92		8.736	153.99		8.728	129.05		8.729	809.14		8.729	578.06
8.742	410.16		8.747	274.55		8.744	304.21		8.753	197.7		8.744	120.87		8.746	823.1		8.746	519.67
8.759	389.89		8.764	315.86		8.761	322.75		8.769	258.26		8.761	129.7		8.762	787.83		8.763	478.93
8.775	399.73		8.781	347.85		8.778	346.11		8.786	312.61		8.778	148.53		8.779	733.22		8.779	457.89
8.792	427.57		8.797	351.14		8.794	371.23		8.803	335.69		8.794	175.78		8.796	694.96		8.796	449.53
8.809	460.89		8.814	320.98		8.811	393.22		8.819	316.31		8.811	212.66		8.813	680.74		8.813	448.2
8.825	494.27		8.831	270.42		8.828	403.08		8.836	266.81		8.828	252.56		8.829	668.47		8.829	450.36
8.842	526.75		8.847	224.25		8.845	388.53		8.853	214.55		8.844	281.02		8.846	637.78		8.846	453.13
8.859	556.62		8.864	203.25		8.861	344.11		8.869	183.27		8.861	288.97		8.863	594.89		8.863	453.58
8.875	578.08		8.881	213.95		8.878	283.87		8.886	178.73		8.878	283.34		8.879	560.1		8.879	448.5
8.892	585.32		8.897	251.7		8.895	240.25		8.903	191.36		8.895	279.5		8.896	544.33		8.896	436.19
8.909	579.01		8.914	308.06		8.911	243.12		8.919	207.68		8.911	286.99		8.913	547.07		8.913	418.13
8.925	567.87		8.931	372.31		8.928	296.04		8.936	218.95		8.928	303.94		8.929	567.21		8.929	397.92
8.942	562.21		8.947	426.49		8.945	371.37		8.953	222.33		8.945	322.24		8.946	604.5		8.946	381.27
8.959	568.85		8.964	447.6		8.961	429.88		8.969	221.97		8.961	332.33		8.963	648.81		8.963	373.65
8.975	590.59		8.981	420.77		8.978	450.66		8.986	226.73		8.978	327.87		8.979	676.94		8.979	376.29
8.992	624.09		8.997	352.28		8.995	437.69		9.003	242.49		8.995	310.02		8.996	666.6		8.996	385.21
9.009	658.7		9.014	267.6		9.011	404.53		9.019	263.76		9.011	290.25		9.013	618.04		9.013	392.83
9.025	680.71		9.031	195.24		9.028	358.4		9.036	278.69		9.028	281.96		9.029	556.39		9.029	394.21
9.042	684.26		9.047	149.92		9.045	302.32		9.053	280.89		9.045	286.48		9.046	511.88		9.046	393.01
9.059	675.89		9.064	129.69		9.061	243.33		9.069	273.93		9.061	289.82		9.063	497.55		9.063	397.32
9.075	668.52		9.081	125.1		9.078	190.06		9.086	263.97		9.078	278.97		9.079	505.73		9.079	412.67
9.092	670.02		9.097	131.16		9.095	146.07		9.103	254		9.095	257.6		9.096	524.1		9.096	436.45
9.109	677.57		9.114	148.63		9.111	111.46		9.119	244.98		9.111	239.96		9.113	546.58		9.113	464.3
9.126	685.5		9.131	178.15		9.128	88.93		9.136	237.69		9.128	233.76		9.129	573.43		9.129	495.16
9.142	691.13		9.148	214.85		9.145	85.01		9.153	232.29		9.145	235.43		9.146	604.22		9.146	531.23
9.159	692.7		9.164	250		9.161	104.05		9.17	228.36		9.161	238.55		9.163	635.24		9.163	571.52
9.176	683.95		9.181	274.4		9.178	144.14		9.186	227.13		9.178	239.68		9.179	660.92		9.18	607.31
9.192	657.4		9.198	282.71		9.195	199.84		9.203	230.61		9.195	238.09		9.196	675.75		9.196	627.13
9.209	610.95		9.214	276.96		9.211	263.27		9.22	240.43		9.211	238.36		9.213	677.74		9.213	629.16
9.226	553.99		9.231	262.68		9.228	321.95		9.236	257.3		9.228	247.83		9.229	669.76		9.23	621.6
9.242	504.88		9.248	242.78		9.245	360.11		9.253	279.07		9.245	272.25		9.246	658.34		9.246	611.79
9.259	480.29		9.264	218.31		9.261	367.51		9.27	298.52		9.261	306.57		9.263	645.49		9.263	601.37
9.276	486.45		9.281	195.98		9.278	348.6		9.286	305.93		9.278	337.54		9.279	625.92		9.28	590.38
9.292	516.41		9.298	188.92		9.295	323.01		9.303	297.59		9.295	352.25		9.296	593		9.296	582.35
9.309	556.4		9.314	204.04		9.311	314.72		9.32	277.86		9.311	346.12		9.313	551.26		9.313	581.76
9.326	591.28		9.331	232.85		9.328	335.44		9.336	254.09		9.328	321.91		9.329	518.37		9.33	588.61
9.342	607.68		9.348	258.22		9.345	375.11		9.353	230.71		9.345	286.35		9.346	509.64		9.346	596.8
9.359	602.34		9.364	270.11		9.361	407.93		9.37	209.91		9.361	249.25		9.363	524.22		9.363	595.3
9.376	588.18		9.381	274.35		9.378	411.65		9.386	195.57		9.378	222.58		9.379	545.33		9.38	576.09
9.392	585.3		9.398	289.6		9.395	384.77		9.403	189.21		9.395	216.85		9.396	553.76		9.396	539.15
9.409	602		9.414	331.36		9.411	346.88		9.42	186.9		9.411	234.57		9.413	541.3		9.413	491.48
9.426	627.71		9.431	397.66		9.428	322.32		9.436	183.19		9.428	267.39		9.43	511.99		9.43	442.91
9.442	645.88		9.448	467.03		9.445	318.78		9.453	183.02		9.445	299.67		9.446	477.45		9.446	401.71
9.459	649.63		9.464	511.76		9.462	324.62		9.47	199.25		9.461	314.14		9.463	450.8		9.463	374.81
9.476	641.81		9.481	515.85		9.478	324.71		9.486	242.69		9.478	300.36		9.48	443.01		9.48	370.68
9.492	624.43		9.498	481.68		9.495	316.59		9.503	309.44		9.495	260.38		9.496	458.03		9.496	395.14
9.509	595.46		9.514	426.13		9.512	311.8		9.52	381.44		9.512	212.54		9.513	493.31		9.513	442.87
9.526	556.69		9.531	371.44		9.528	321.63		9.536	438.04		9.528	180.78		9.53	542.21		9.53	497.46
9.542	519.73		9.548	334.91		9.545	344.47		9.553	467.23		9.545	178.09		9.546	598.38		9.546	542.74
9.559	497.57		9.564	322.39		9.562	367.57		9.57	468.61		9.562	198.02		9.563	655.38		9.563	573.88
9.576	493.43		9.581	324.34		9.578	379.69		9.586	449.98		9.578	224.26		9.58	702.69		9.58	591.7
9.592	500.35		9.598	320.68		9.595	379.23		9.603	423.49		9.595	245.27		9.596	724.89		9.596	592.38
9.609	510.56		9.614	296.14		9.612	369.78		9.62	399.92		9.612	259.22		9.613	711.57		9.613	569.48
9.626	521.25		9.631	251.16		9.628	353.81		9.636	381.32		9.628	268.8		9.63	667.22		9.63	524.99
9.642	531.52		9.648	200.1		9.645	331.09		9.653	361.66		9.645	275.5		9.646	610.53		9.646	472.24
9.659	536.75		9.664	159.7		9.662	299.96		9.67	334.53		9.662	280.25		9.663	561.25		9.663	425.33
9.676	531.71		9.681	140.07		9.678	260.92		9.686	302.15		9.678	286.19		9.68	529.69		9.68	388.74
9.692	520.66		9.698	144.47		9.695	222.84		9.703	276.5		9.695	294.77		9.696	515.21		9.696	358.71
9.709	516.44		9.714	173.12		9.712	202.65		9.72	271.21		9.712	303.16		9.713	514.66		9.713	329.98
9.726	526.69		9.731	222.03		9.728	212.59		9.736	288.43		9.728	304.93		9.73	527.79		9.73	301.51
9.743	544.39		9.748	278.95		9.745	245.98		9.753	316.92		9.745	295.24		9.746	554.85		9.746	277.61
9.759	551.03		9.765	322.65		9.762	281.43		9.77	341.93		9.762	275.27		9.763	588.94		9.763	266.88
9.776	532.86		9.781	334.44		9.778	301.2		9.787	356.81		9.778	253.19		9.78	617.4		9.78	275.98
9.793	492.58		9.798	312.74		9.795	304.26		9.803	363.49		9.795	239.42		9.796	632.04		9.797	303.05
9.809	449.37		9.815	272.71		9.812	300.92		9.82	361.35		9.812	239.82		9.813	635.65		9.813	334.82
9.826	423.23		9.831	233.67		9.828	299.01		9.837	344.28		9.828	249.81		9.83	637.87		9.83	358.18
9.843	419.5		9.848	208.53		9.845	297.02		9.853	310.67		9.845	259.56		9.846	645.12		9.847	372.17
9.859	429.2		9.865	201.33		9.862	291.21		9.87	274.48		9.862	264.27		9.863	658.48		9.863	384.74
9.876	441.37		9.881	209.59		9.878	282.98		9.887	257.38		9.878	268.16		9.88	674.19		9.88	399.58
9.893	452.11		9.898	230.69		9.895	279.68		9.903	270.65		9.895	277.15		9.896	682.01		9.897	410.51
9.909	462.68		9.915	267		9.912	288.59		9.92	308.3		9.912	289.92		9.913	671.08		9.913	410.74
9.926	471.95		9.931	323.91		9.928	308.8		9.937	355.51		9.928	298.27		9.93	641.39		9.93	402.23
9.943	477.7		9.948	400.05		9.945	331.38		9.953	396.35		9.945	296.6		9.946	606.92		9.947	394.26
9.959	483.56		9.965	479.02		9.962	345.84		9.97	416.09		9.962	287.5		9.963	585.6		9.963	393.78
9.976	497.37		9.981	534.37		9.978	348.68		9.987	403.97		9.978	277.74		9.98	585.78		9.98	400.55
9.993	521.1		9.998	546.06		9.995	345.76		10.003	361.5		9.995	271.47		9.996	599.46		9.997	409.07
10.009	546.2		10.015	518.71		10.012	346.74		10.02	305.9		10.012	268.52		10.013	608.27		10.013	415.51
10.026	563.36		10.031	477.43		10.028	360.51		10.037	259.11		10.028	266.78		10.03	600.95		10.03	423.11
10.043	573.98		10.048	446.46		10.045	391.37		10.053	233.29		10.045	266.21		10.047	583.87		10.047	439.52
10.059	587.01		10.065	432.58		10.062	439.91		10.07	225.1		10.062	267.44		10.063	570.99		10.063	471.67
10.076	606.57		10.081	427.71		10.079	499.98		10.087	223.86		10.078	272.85		10.08	566.8		10.08	518.08
10.093	627.93		10.098	421.12		10.095	558.39		10.103	222.42		10.095	285.2		10.097	563.94		10.097	568.32
10.109	643.03		10.115	408.37		10.112	596.64		10.12	218.64		10.112	305.34		10.113	554.83		10.113	606.68
10.126	643.29		10.131	392.23		10.129	600.26		10.137	213.75		10.129	328.82		10.13	540.46		10.13	618.78
10.143	621.55		10.148	376.96		10.145	569.43		10.153	212.01		10.145	345.62		10.147	528.68		10.147	598.9
10.159	578.71		10.165	364.66		10.162	521.57		10.17	220.92		10.162	346.81		10.163	527.37		10.163	551.71
10.176	528.66		10.181	353.25		10.179	481.74		10.187	246.52		10.179	331.17		10.18	538.56		10.18	490.03
10.193	490.23		10.198	340.05		10.195	464.64		10.203	286.22		10.195	304.16		10.197	557.36		10.197	430.5
10.209	475.26		10.215	326.26		10.212	464.63		10.22	328.03		10.212	270.03		10.213	574.47		10.213	389.22
10.226	484.62		10.231	317.2		10.229	463.17		10.237	358.73		10.229	230.63		10.23	581.22		10.23	376.67
10.243	510.64		10.248	320.16		10.245	446.3		10.253	370.35		10.245	191.52		10.247	574.78		10.247	392.49
10.259	544.28		10.265	339.71		10.262	414.67		10.27	360.47		10.262	167.86		10.263	559.9		10.263	421.37
10.276	577.06		10.281	374.79		10.279	377.51		10.287	330.21		10.279	177.63		10.28	546.03		10.28	441.61
10.293	601.18		10.298	418.48		10.295	342.41		10.303	284.48		10.295	224.76		10.297	543.08		10.297	439.98
10.309	611.08		10.315	460.81		10.312	313.95		10.32	234.32		10.312	290.19		10.313	555.16		10.313	417.3
10.326	608.38		10.331	492.84		10.329	296.19		10.337	193.38		10.329	338.93		10.33	581.6		10.33	381.37
10.343	602.27		10.348	509.07		10.345	290.85		10.353	171.5		10.345	345		10.347	617.96		10.347	338.3
10.36	599.92		10.365	508.16		10.362	294.1		10.37	168.95		10.362	310.1		10.363	657.67		10.363	294.04
10.376	599.3		10.382	492.7		10.379	296.98		10.387	176.65		10.379	260.62		10.38	693.54		10.38	257.46
10.393	591.54		10.398	466.09		10.395	292.16		10.404	183.75		10.395	226.67		10.397	722.44		10.397	238.49
10.41	570.77		10.415	432.92		10.412	279.53		10.42	188.08		10.412	221.44		10.413	747.09		10.414	241.05
10.426	539.94		10.432	402.51		10.429	266.16		10.437	197.79		10.429	240.03		10.43	769.75		10.43	262.33
10.443	509.23		10.448	391.53		10.445	258.39		10.454	221.18		10.445	271.79		10.447	786.17		10.447	295.29
10.46	490.54		10.465	412.28		10.462	256.05		10.47	252.03		10.462	310.86		10.463	792.1		10.464	330
10.476	493.31		10.482	457.42		10.479	254.17		10.487	270.23		10.479	351.88		10.48	792.26		10.48	354.7
10.493	522.65		10.498	498.7		10.495	250.83		10.504	259.02		10.495	382.78		10.497	797.08		10.497	363.29
10.51	573.99		10.515	510.49		10.512	246.69		10.52	221.65		10.512	386.82		10.513	808.39		10.514	360.57
10.526	628.99		10.532	491.7		10.529	241.05		10.537	180.02		10.529	357.34		10.53	813.99		10.53	358.78
10.543	664.67		10.548	458.89		10.545	232.92		10.554	159.8		10.545	307.07		10.547	800.24		10.547	368.35
10.56	669.29		10.565	427.22		10.562	225.63		10.57	174.31		10.562	261.79		10.563	768.24		10.564	389.84
10.576	650.27		10.582	402.37		10.579	228.31		10.587	215.86		10.579	245.06		10.58	731.04		10.58	412.66
10.593	620.78		10.598	384.78		10.595	247.18		10.604	260.09		10.595	263.82		10.597	699.49		10.597	423.22
10.61	585.08		10.615	373.22		10.612	277.69		10.62	282.31		10.612	308.81		10.613	672.72		10.614	418.2
10.626	538.72		10.632	364.54		10.629	306.08		10.637	273.71		10.629	360.9		10.63	643.81		10.63	408.32
10.643	480.98		10.648	355.4		10.645	319.04		10.654	244.48		10.645	401.81		10.647	609.58		10.647	409.32
10.66	422.15		10.665	344.46		10.662	313.47		10.67	211.47		10.662	421.83		10.664	575.63		10.664	426.64
10.676	376.93		10.682	333.58		10.679	297.82		10.687	186.73		10.679	423.44		10.68	554.74		10.68	445.47
10.693	356.03		10.698	323.81		10.696	286.64		10.704	173		10.695	416.75		10.697	558.03		10.697	441.97
10.71	361.2		10.715	316.67		10.712	293.21		10.72	166.66		10.712	406.33		10.714	584.88		10.714	404.49
10.726	388.11		10.732	315.96		10.729	322.21		10.737	162.91		10.729	384.9		10.73	622.3		10.73	345.41
10.743	430.37		10.748	326.85		10.746	365.54		10.754	164.89		10.746	344.32		10.747	657.8		10.747	293.34
10.76	481.35		10.765	348.08		10.762	406.86		10.77	184.52		10.762	289.72		10.764	692.32		10.764	272.91
10.776	532.4		10.782	369.83		10.779	431.42		10.787	231.16		10.779	238.78		10.78	733.1		10.78	291.12
10.793	569.96		10.798	379.54		10.796	433.43		10.804	294.29		10.796	207.38		10.797	775.35		10.797	339.06
10.81	583.93		10.815	370.24		10.812	416.44		10.82	345.34		10.812	196.29		10.814	797.47		10.814	402.26
10.826	573.88		10.832	343.85		10.829	388.76		10.837	358.12		10.829	191.77		10.83	779.83		10.83	467.7
10.843	548.85		10.848	310.28		10.846	359.3		10.854	332.49		10.846	181.79		10.847	726.55		10.847	525.44
10.86	516.66		10.865	279.93		10.862	334.92		10.87	293.53		10.862	168.64		10.864	667.91		10.864	566.99
10.876	482.4		10.882	255.8		10.879	322		10.887	269.42		10.879	167.73		10.88	642.5		10.88	588.04
10.893	454.95		10.898	233.35		10.896	325.03		10.904	268.05		10.896	191.66		10.897	672.1		10.897	588.44
10.91	447.05		10.915	209.76		10.912	341.1		10.92	278.09		10.912	237.98		10.914	745.78		10.914	572.36
10.926	465.57		10.932	192.65		10.929	361		10.937	286.39		10.929	288.62		10.93	824.29		10.93	547.53
10.943	503.92		10.948	196.55		10.946	378.06		10.954	292.69		10.946	321.94		10.947	866.46		10.947	523.23
10.96	546.86		10.965	229.52		10.962	394.62		10.97	308.19		10.962	327.53		10.964	859.63		10.964	508.27
10.977	577.29		10.982	287.31		10.979	415.14		10.987	343.3		10.979	313.32		10.98	825.89		10.98	506.11
10.993	584.31		10.999	355.67		10.996	434.08		11.004	393.77		10.996	299.19		10.997	797.75		10.997	511.11
11.01	567.76		11.015	418.43		11.012	435.14		11.021	438.29		11.012	302		11.014	787.39		11.014	512.07
11.027	540.6		11.032	462.25		11.029	406.97		11.037	453.52		11.029	320.61		11.03	780.12		11.031	498.85
11.043	522.17		11.049	480.64		11.046	356.85		11.054	434.2		11.046	337.55		11.047	753.42		11.047	470.45
11.06	525.9		11.065	475.93		11.062	305.92		11.071	394.9		11.062	337.13		11.064	700.13		11.064	436.47
11.077	553		11.082	456.98		11.079	270.92		11.087	356.83		11.079	321.14		11.08	637.39		11.081	412.1
11.093	594.28		11.099	434.16		11.096	252.52		11.104	331.76		11.096	304.42		11.097	595.43		11.097	407.59
11.11	636.88		11.115	414.14		11.112	240.57		11.121	321.49		11.112	297.35		11.114	594.04		11.114	423.38
11.127	669.08		11.132	397.16		11.129	229.34		11.137	320.71		11.129	297.38		11.13	629.46		11.131	446.06
11.143	682.88		11.149	380.4		11.146	226.29		11.154	321.55		11.146	298.67		11.147	677.77		11.147	456.87
11.16	678.2		11.165	363.68		11.162	242.39		11.171	316.72		11.162	302.25		11.164	711.59		11.164	444.29
11.177	662.67		11.182	351.07		11.179	274.31		11.187	303.45		11.179	313.79		11.18	715.51		11.181	415.46
11.193	645.36		11.199	348.33		11.196	302.7		11.204	285.18		11.196	331.02		11.197	693		11.197	387.9
11.21	631.48		11.215	356.04		11.212	309.09		11.221	267.28		11.212	338.56		11.214	663.22		11.214	371.75
11.227	621.92		11.232	366.68		11.229	295.58		11.237	255.29		11.229	320.44		11.23	646.17		11.231	362.82
11.243	616.52		11.249	369.32		11.246	281.94		11.254	252.65		11.246	277.66		11.247	645.97		11.247	351.04
11.26	614.39		11.265	360.31		11.262	287.52		11.271	259.98		11.262	228.96		11.264	652.26		11.264	331.41
11.277	610.84		11.282	349.26		11.279	313.63		11.287	275		11.279	194.23		11.281	654.76		11.281	307.35
11.293	600.25		11.299	351.34		11.296	342.21		11.304	297.26		11.296	181.79		11.297	652.88		11.297	285.85
11.31	580.99		11.315	376.06		11.313	347.8		11.321	331.03		11.312	188.38		11.314	649		11.314	274.33
11.327	557.97		11.332	421.19		11.329	316.68		11.337	377.27		11.329	204.83		11.331	641.97		11.331	278.27
11.343	538.47		11.349	473.13		11.346	258.81		11.354	425.28		11.346	221.33		11.347	629.91		11.347	299
11.36	524.73		11.365	513.76		11.363	201.79		11.371	452.97		11.363	233.99		11.364	616.76		11.364	332.24
11.377	513.51		11.382	532.84		11.379	170.64		11.387	444.61		11.379	247.07		11.381	610.49		11.381	372.73
11.393	505.25		11.399	533.71		11.396	171.49		11.404	406.57		11.396	266.21		11.397	617.54		11.397	414.17
11.41	504.75		11.415	528.44		11.413	193.63		11.421	364.74		11.413	289.22		11.414	635.59		11.414	450.36
11.427	516		11.432	529.54		11.429	226.22		11.437	342.15		11.429	309.35		11.431	654.45		11.431	476.17
11.443	537.99		11.449	543.34		11.446	268.75		11.454	339.02		11.446	325.27		11.447	663.68		11.447	492.56
11.46	567.72		11.465	569.26		11.463	324.09		11.471	338.6		11.463	342.01		11.464	660		11.464	502.92
11.477	603.53		11.482	599.48		11.479	386.44		11.487	326.05		11.479	360.98		11.481	647.8		11.481	506.26
11.493	641.6		11.499	623.86		11.496	441.22		11.504	302.64		11.496	374.42		11.497	633.45		11.497	497.59
11.51	673.3		11.515	635.95		11.513	476.72		11.521	279.46		11.513	372.17		11.514	620.17		11.514	476.91
11.527	686.99		11.532	638.3		11.529	490.11		11.537	264.64		11.529	350.23		11.531	608.1		11.531	455.08
11.543	674.15		11.549	636.93		11.546	481.83		11.554	258.64		11.546	313.65		11.547	596.63		11.547	447.57
11.56	638.48		11.565	631.83		11.563	451.53		11.571	256.57		11.563	272.37		11.564	586.67		11.564	458.81
11.577	595.19		11.582	619.43		11.579	401.22		11.587	254.83		11.579	234.92		11.581	581.63		11.581	476.88
11.594	560.67		11.599	599.18		11.596	339.23		11.604	254.54		11.596	206.61		11.597	584.92		11.597	485.93
11.61	541.68		11.616	578.47		11.613	275.61		11.621	263.4		11.613	189.96		11.614	594.93		11.614	480.31
11.627	537.44		11.632	563.84		11.629	216.4		11.638	286.7		11.629	185.58		11.631	605.65		11.631	467.96
11.644	546.72		11.649	552.19		11.646	165.81		11.654	318.37		11.646	193.09		11.647	611.71		11.648	456.5
11.66	571.49		11.666	531.41		11.663	130.52		11.671	340.13		11.663	212.45		11.664	615.01		11.664	438.91
11.677	610.47		11.682	492.91		11.679	118.6		11.688	335.03		11.679	241.47		11.681	621.02		11.681	398.98
11.694	654.9		11.699	444.37		11.696	132.55		11.704	300.5		11.696	273.34		11.697	631.89		11.698	335.7
11.71	693.26		11.716	406.12		11.713	163.84		11.721	249.42		11.713	298.89		11.714	644.42		11.714	274.31
11.727	720.75		11.732	393.98		11.729	196.88		11.738	201.35		11.729	312.99		11.731	653.95		11.731	246.61
11.744	743.58		11.749	405.89		11.746	220.39		11.754	171.44		11.746	317.53		11.747	658.55		11.748	262.73
11.76	770.65		11.766	426.38		11.763	233.02		11.771	165.73		11.763	317.94		11.764	658.31		11.764	306.07
11.777	806.82		11.782	441.93		11.779	242.7		11.788	181.33		11.779	316.85		11.781	650.93		11.781	350.09
11.794	846.16		11.799	452.65		11.796	258.7		11.804	208.65		11.796	313.01		11.797	634.86		11.798	377.57
11.81	869.7		11.816	467.09		11.813	285.22		11.821	236.27		11.813	306.9		11.814	614.41		11.814	387.19
11.827	854.91		11.832	490.77		11.829	321.96		11.838	255.83		11.829	302.75		11.831	598.98		11.831	387.11
11.844	793.94		11.849	522.05		11.846	366.75		11.854	265.14		11.846	302.48		11.847	595.1		11.848	386.65
11.86	703.67		11.866	552.14		11.863	413.33		11.871	267.6		11.863	301		11.864	598.36		11.864	394.35
11.877	612.02		11.882	569.01		11.879	447.89		11.888	269.58		11.879	290.63		11.881	598.75		11.881	412.51
11.894	540.46		11.899	560.56		11.896	454.55		11.904	275.88		11.896	269.43		11.897	591.16		11.898	432.79
11.91	495.44		11.916	521.97		11.913	428.99		11.921	286.6		11.913	243.78		11.914	579.18		11.914	438.72
11.927	473.1		11.932	461.1		11.93	386.06		11.938	294.96		11.929	224.36		11.931	573.32		11.931	419.59
11.944	464.63		11.949	396.02		11.946	350.85		11.954	293.66		11.946	219.57		11.948	582.61		11.948	382.53
11.96	462.85		11.966	346.76		11.963	339.23		11.971	284.71		11.963	230.59		11.964	608.18		11.964	350.03
11.977	465.61		11.982	328.2		11.98	345.87		11.988	281.47		11.98	251.55		11.981	639.29		11.981	343.16
11.994	473.42		11.999	343.27		11.996	353.32		12.004	298.31		11.996	273.65		11.998	657.38		11.998	367.59
12.01	485.08		12.016	381.39		12.013	352.72		12.021	335.85		12.013	287.79		12.014	647.6		12.014	410.23
12.027	498.99		12.032	421.62		12.03	351.6		12.038	377.28		12.03	284.97		12.031	612.33		12.031	449.97
12.044	520.07		12.049	443.14		12.046	365.6		12.054	400.65		12.046	259.39		12.048	572.06		12.048	471.99
12.06	556.1		12.066	436.14		12.063	401.27		12.071	397.04		12.063	214.21		12.064	549.75		12.064	477.67
12.077	608.53		12.082	408.15		12.08	449.18		12.088	375.68		12.08	166.29		12.081	552.29		12.081	478.73
12.094	666.94		12.099	380.74		12.096	492.41		12.104	352.04		12.096	139.24		12.098	572.73		12.098	482.14
12.11	714.12		12.116	374.46		12.113	522.44		12.121	334.86		12.113	150.29		12.114	602.74		12.114	482.58
12.127	737.35		12.132	394.11		12.13	544.24		12.138	328.1		12.13	200.62		12.131	637.43		12.131	472.69
12.144	735.81		12.149	427.51		12.146	564.15		12.154	335.67		12.146	274.99		12.148	669.64		12.148	457.14
12.16	720.26		12.166	455.02		12.163	576.25		12.171	356.63		12.163	351.22		12.164	688.9		12.164	450.37
12.177	706.13		12.182	460.22		12.18	564.57		12.188	381		12.18	412.54		12.181	687.41		12.181	462.44
12.194	706.16		12.199	437.67		12.196	526.45		12.204	395.3		12.196	454.14		12.198	667.39		12.198	488.72
12.211	722.49		12.216	393.45		12.213	484.82		12.221	392.34		12.213	478.77		12.214	639.87		12.214	517.43
12.227	739.33		12.232	339.22		12.23	472.68		12.238	374.04		12.23	488.19		12.231	618.73		12.231	542.86
12.244	729.71		12.249	286.54		12.246	503.36		12.255	343.91		12.246	483.77		12.248	613.33		12.248	567.3
12.261	681.62		12.266	246.08		12.263	560.85		12.271	307.67		12.263	470.34		12.264	626.85		12.265	595.27
12.277	616.04		12.283	228.48		12.28	615.73		12.288	276.62		12.28	455.98		12.281	658.92		12.281	627.32
12.294	574.78		12.299	236.71		12.296	644.02		12.305	264.59		12.296	444.94		12.298	705.59		12.298	661.3
12.311	584.67		12.316	262.4		12.313	635.06		12.321	277.64		12.313	436.42		12.314	758.33		12.315	693.61
12.327	631.62		12.333	292.04		12.33	591.79		12.338	308.73		12.33	427.16		12.331	805.27		12.331	717.17
12.344	674.83		12.349	318.12		12.346	528.72		12.355	343.95		12.346	415.45		12.348	835.82		12.348	724.01
12.361	682.75		12.366	340.9		12.363	467.33		12.371	371.82		12.363	400.48		12.364	844.58		12.365	711.52
12.377	656.11		12.383	359.4		12.38	428.59		12.388	387.15		12.38	381.78		12.381	826.19		12.381	685.77
12.394	615.73		12.399	368.27		12.396	423.98		12.405	387.78		12.396	359.4		12.398	774.42		12.398	653.24
12.411	577.84		12.416	364.39		12.413	447.62		12.421	373.58		12.413	336.3		12.414	689		12.415	612.32
12.427	545.73		12.433	353.88		12.43	482.69		12.438	349.02		12.43	317.34		12.431	586.78		12.431	556.78
12.444	521.84		12.449	347.99		12.446	510.66		12.455	325.7		12.446	305.94		12.448	498.9		12.448	490.42
12.461	511.67		12.466	354.01		12.463	518.87		12.471	317.24		12.463	300.08		12.464	451.5		12.465	429.39
12.477	518.07		12.483	368.6		12.48	500.94		12.488	330.41		12.48	293.57		12.481	446.05		12.481	389.16
12.494	534.58		12.499	384.1		12.496	458.97		12.505	357.01		12.496	280.13		12.498	460.38		12.498	372.83
12.511	550.39		12.516	393.93		12.513	402.11		12.521	376.95		12.513	260.59		12.514	472.69		12.515	372.06
12.527	559.55		12.533	397.01		12.53	340.35		12.538	373.9		12.53	241.68		12.531	479.54		12.531	374.9
12.544	565.14		12.549	398.98		12.546	279.01		12.555	350.55		12.546	225.99		12.548	489.37		12.548	371.41
12.561	575.49		12.566	410.04		12.563	220.66		12.571	322.99		12.563	208.86		12.565	503.02		12.565	358.99
12.577	596.77		12.583	438.24		12.58	170.37		12.588	302.6		12.58	187.56		12.581	509.54		12.581	345.3
12.594	626.05		12.599	480.18		12.597	135.3		12.605	285.63		12.597	168.17		12.598	503.07		12.598	338.17
12.611	653.64		12.616	518.47		12.613	121.46		12.621	259.89		12.613	159.92		12.615	495.58		12.615	337.78
12.627	666.24		12.633	531.14		12.63	130.56		12.638	218.3		12.63	165.69		12.631	506.11		12.631	336.93
12.644	654.08		12.649	508.03		12.647	159.13		12.655	168.45		12.647	183.31		12.648	541.49		12.648	329.83
12.661	616.39		12.666	459.81		12.663	198.31		12.671	128.72		12.663	210.56		12.665	588.21		12.665	315.93
12.677	563.33		12.683	408.92		12.68	236.33		12.688	115.17		12.68	244.73		12.681	622.93		12.681	296.9
12.694	507.74		12.699	374.02		12.697	264.17		12.705	130.34		12.697	277.12		12.698	627.5		12.698	274.2
12.711	458.89		12.716	363.56		12.713	280.91		12.721	162.46		12.713	295.73		12.715	598.16		12.715	253.8
12.727	423.91		12.733	377.98		12.73	289.73		12.738	193.67		12.73	297.05		12.731	544.59		12.731	246.36
12.744	408.03		12.749	408.37		12.747	288.73		12.755	212.38		12.747	291.79		12.748	483.18		12.748	260.17
12.761	408.68		12.766	436.6		12.763	270.65		12.771	214.6		12.763	292.64		12.765	428.35		12.765	290.56
12.777	413.62		12.783	441.1		12.78	235.59		12.788	204.51		12.78	300.7		12.781	387.49		12.781	320.66
12.794	410.52		12.799	413.62		12.797	199.7		12.805	192.98		12.797	305.08		12.798	362.65		12.798	334.47
12.811	400.79		12.816	367.12		12.813	183.57		12.821	194.66		12.813	296.01		12.815	355.28		12.815	330.54
12.828	400.03		12.833	327.73		12.83	194.23		12.838	216.86		12.83	274.52		12.831	369.54		12.831	321.76
12.844	424.48		12.849	317.39		12.847	223.3		12.855	250.89		12.847	251.99		12.848	405.43		12.848	322.54
12.861	477.93		12.866	341.52		12.863	255.86		12.872	277		12.863	240.43		12.865	453.67		12.865	337.08
12.878	549.24		12.883	387.54		12.88	278.84		12.888	281.18		12.88	247.79		12.881	501.05		12.881	360.96
12.894	621.37		12.9	433.26		12.897	282.27		12.905	265.92		12.897	274.98		12.898	538		12.898	387.69
12.911	679.4		12.916	463.88		12.913	260.08		12.922	244.19		12.913	311.56		12.915	564.01		12.915	411.47
12.928	712.66		12.933	482.99		12.93	214.66		12.938	224.65		12.93	337.22		12.931	581.84		12.932	425.91
12.944	715.6		12.95	503.79		12.947	161.34		12.955	208.13		12.947	333.1		12.948	593.25		12.948	423.25
12.961	690.86		12.966	531.72		12.963	121.38		12.972	194.92		12.963	297.68		12.965	597.83		12.965	399.99
12.978	648.36		12.983	557.89		12.98	107.87		12.988	187.19		12.98	249.82		12.981	595.59		12.982	364.24
12.994	599.62		13	567.79		12.997	116.91		13.005	184.61		12.997	213.91		12.998	588.15		12.998	331.29
13.011	553.88		13.016	554.7		13.013	132.24		13.022	185.79		13.013	202.49		13.015	577.53		13.015	312.84
13.028	518.53		13.033	522.18		13.03	139.87		13.038	193.88		13.03	210.41		13.031	564.25		13.032	309.98
13.044	500.49		13.05	478.1		13.047	138.72		13.055	215.31		13.047	225.95		13.048	546.71		13.048	316.29
13.061	499.69		13.066	432.74		13.063	136.93		13.072	250.21		13.063	241.68		13.065	523.75		13.065	324.69
13.078	506.09		13.083	396.52		13.08	141.26		13.088	289.36		13.08	257.32		13.081	495.24		13.082	331.43
13.094	508.88		13.1	375.65		13.097	150.73		13.105	319.08		13.097	272.74		13.098	464.42		13.098	335.87
13.111	509.8		13.116	368.45		13.113	158.9		13.122	330.83		13.113	284.14		13.115	436.56		13.115	337.7
13.128	521.35		13.133	368.59		13.13	159.05		13.138	325.18		13.13	287.54		13.131	417.01		13.132	335.87
13.144	546.7		13.15	370.16		13.147	147.37		13.155	308.75		13.147	284.6		13.148	409.91		13.148	332.32
13.161	571.84		13.166	367.53		13.163	127.03		13.172	286.94		13.163	279.4		13.165	419.84		13.165	331.48
13.178	578.84		13.183	356.3		13.18	107.94		13.188	263.35		13.18	273.03		13.182	452.02		13.182	334.56
13.194	563.56		13.2	340.53		13.197	102.17		13.205	244.86		13.197	263.73		13.198	504.8		13.198	336.66
13.211	539.32		13.216	332.17		13.214	115.16		13.222	240.61		13.213	250.96		13.215	564.66		13.215	330.36
13.228	524.23		13.233	341.48		13.23	138.96		13.238	253.58		13.23	234.12		13.232	612.71		13.232	312.44
13.244	527.35		13.25	367.16		13.247	156.51		13.255	273.77		13.247	212.77		13.248	638.27		13.248	282.86
13.261	541.07		13.266	399.61		13.264	156.63		13.272	285.81		13.264	187.87		13.265	645.67		13.265	241.2
13.278	548.92		13.283	430.27		13.28	141.76		13.288	280.86		13.28	165.1		13.282	647.04		13.282	189.44
13.294	538.03		13.3	452.75		13.297	123.28		13.305	260.41		13.297	152.15		13.298	649.97		13.298	138.02
13.311	507.82		13.316	457.23		13.314	112		13.322	231.52		13.314	154.96		13.315	650.6		13.315	102.83
13.328	467.67		13.333	432.79		13.33	114.2		13.338	199.97		13.33	176.79		13.332	640.52		13.332	95.13
13.344	428.69		13.35	380.28		13.347	132.16		13.355	173.7		13.347	217.77		13.348	617.36		13.348	111.66
13.361	398.14		13.366	320.14		13.364	164.59		13.372	162.74		13.364	277.22		13.365	591.48		13.365	137
13.378	382.39		13.383	280.55		13.38	206.61		13.388	174.08		13.38	350.33		13.382	579.5		13.382	158.24
13.394	391.81		13.4	276.36		13.397	252.74		13.405	207.41		13.397	427.24		13.398	592.11		13.398	179.79
13.411	440.66		13.416	299.47		13.414	301.48		13.422	257.5		13.414	497.13		13.415	627.3		13.415	220.19
13.428	540.03		13.433	329.74		13.43	358.43		13.438	323.09		13.43	554.78		13.432	679.18		13.432	294.09
13.445	690.01		13.45	351.06		13.447	429.43		13.455	411.4		13.447	601.75		13.448	749.02		13.448	394.74
13.461	874.41		13.466	359.2		13.464	513.4		13.472	528.91		13.464	640.68		13.465	847.41		13.465	501.02
13.478	1070.29		13.483	359.87		13.48	603.91		13.489	671.06		13.48	672.48		13.482	979.9		13.482	599.29
13.495	1257.11		13.5	360.25		13.497	700.23		13.505	823.58		13.497	701.54		13.498	1133.89		13.498	696.3
13.511	1422.51		13.517	360.25		13.514	805.44		13.522	974.04		13.514	741.41		13.515	1284.38		13.515	810.33
13.528	1556.72		13.533	353.28		13.53	915.44		13.539	1117.84		13.53	809.73		13.532	1408.22		13.532	950.9
13.545	1654.84		13.55	334.07		13.547	1012.1		13.555	1252.16		13.547	917.81		13.548	1494.51		13.549	1106.52
13.561	1718.18		13.567	305		13.564	1073.9		13.572	1367.72		13.564	1061.87		13.565	1545.11		13.565	1252.45
13.578	1753.86		13.583	272.01		13.58	1088.72		13.589	1455.49		13.58	1218.21		13.582	1568.65		13.582	1370.1
13.595	1772.16		13.6	235.89		13.597	1062.41		13.605	1512.14		13.597	1352.09		13.598	1573.83		13.599	1461.39
13.611	1784.62		13.617	192.42		13.614	1012.31		13.622	1540.98		13.614	1434.86		13.615	1564.38		13.615	1542.61
13.628	1802.07		13.633	140.77		13.63	958.62		13.639	1550.26		13.63	1463.25		13.632	1537.9		13.632	1622.67
13.645	1836.04		13.65	88.45		13.647	920.2		13.655	1548.54		13.647	1457.49		13.648	1491.67		13.649	1688.61
13.661	1900.31		13.667	46.45		13.664	910.37		13.672	1536.5		13.664	1447.21		13.665	1434.6		13.665	1710.5
13.678	2002.89		13.683	20.08		13.68	934.53		13.689	1506.35		13.68	1455.25		13.682	1386.71		13.682	1663.71
13.695	2133.39		13.7	7.01		13.697	987.75		13.705	1454.02		13.697	1490.48		13.698	1367.92		13.699	1553.99
13.711	2251.53		13.717	2.01		13.714	1053.07		13.722	1393.15		13.714	1546.89		13.715	1383.83		13.715	1418.66
13.728	2301.22		13.733	0.42		13.73	1104.75		13.739	1349.01		13.73	1605.19		13.732	1425.46		13.732	1304.91
13.745	2250.44		13.75	0		13.747	1116.9		13.755	1339.78		13.747	1640.2		13.748	1476.52		13.749	1243.91
13.761	2119.49		13.767	0.18		13.764	1080.08		13.772	1363.73		13.764	1641.96		13.765	1515.94		13.765	1245.09
13.778	1968.96		13.783	0.77		13.78	1004.59		13.789	1407.98		13.78	1623.21		13.782	1525.26		13.782	1302.88
13.795	1853.03		13.8	2.84		13.797	915.96		13.805	1459.44		13.797	1608.21		13.799	1497.91		13.799	1403.03
13.811	1790.82		13.817	8.04		13.814	844.22		13.822	1506.21		13.814	1610.78		13.815	1444.5		13.815	1518.94
13.828	1773		13.833	18.79		13.831	815.01		13.839	1534.15		13.83	1626.28		13.832	1383.76		13.832	1612.91
13.845	1791.43		13.85	36.24		13.847	833.94		13.855	1537.33		13.847	1635.59		13.849	1328.71		13.849	1653.37
13.861	1854.12		13.867	58.75		13.864	882.35		13.872	1523.66		13.864	1622.27		13.865	1278.99		13.865	1640.7
13.878	1968.08		13.883	81.4		13.881	927.38		13.889	1498.59		13.881	1581.34		13.882	1228.03		13.882	1605.91
13.895	2112.88		13.9	98.03		13.897	943.66		13.905	1454.28		13.897	1523.37		13.899	1178.67		13.899	1580.95
13.911	2238.6		13.917	103.99		13.914	927		13.922	1382.2		13.914	1466.48		13.915	1147.07		13.915	1573.76
13.928	2294.04		13.933	97.68		13.931	891.68		13.939	1291.73		13.931	1427.46		13.932	1152.54		13.932	1572.39
13.945	2262.18		13.95	80.84		13.947	858.79		13.955	1210.64		13.947	1411.49		13.949	1200.51		13.949	1567.04
13.961	2168.82		13.967	58.2		13.964	842.51		13.972	1160.84		13.964	1411.25		13.965	1278.45		13.965	1563.49
13.978	2053.31		13.983	35.83		13.981	847.76		13.989	1142.51		13.981	1419.07		13.982	1363.46		13.982	1576.42
13.995	1939.42		14	18.55		13.997	874.54		14.005	1147.24		13.997	1439.18		13.999	1433.81		13.999	1609.68
14.011	1835.38		14.017	7.93		14.014	919.19		14.022	1174.12		14.014	1482.69		14.015	1473.97		14.015	1641.11
14.028	1748.84		14.033	2.8		14.031	971.4		14.039	1223.98		14.031	1552.12		14.032	1475.69		14.032	1636.4
14.045	1690.02		14.05	0.76		14.047	1015.16		14.055	1282.84		14.047	1627.61		14.049	1443.48		14.049	1580.18
14.062	1664.27		14.067	0.18		14.064	1039.06		14.072	1325.27		14.064	1675.57		14.065	1399.34		14.065	1494.07
14.078	1667.42		14.083	0		14.081	1044.02		14.089	1336.94		14.081	1674.74		14.082	1373.19		14.082	1418.34
14.095	1690.12		14.1	0		14.097	1042.14		14.106	1329.46		14.097	1638.29		14.099	1380.38		14.099	1384.69
14.112	1719.09		14.117	0		14.114	1043.57		14.122	1327.59		14.114	1603.31		14.115	1409.31		14.115	1400.65
14.128	1736.41		14.134	0		14.131	1047.33		14.139	1349.75		14.131	1598.7		14.132	1429.57		14.132	1450.03
14.145	1719.16		14.15	0		14.147	1043.56		14.156	1393.09		14.147	1615.23		14.149	1414.88		14.149	1498.5
14.162	1656.09		14.167	0.18		14.164	1027.76		14.172	1433.8		14.164	1618.39		14.165	1363.71		14.166	1513.48
14.178	1565.06		14.184	0.78		14.181	1004.89		14.189	1440.75		14.181	1581.97		14.182	1299.71		14.182	1488.7
14.195	1484.25		14.2	2.65		14.197	981.51		14.206	1395.02		14.197	1510.37		14.199	1251.33		14.199	1447.22
14.212	1442.92		14.217	7.18		14.214	954.82		14.222	1306.43		14.214	1425.73		14.215	1227.95		14.216	1420.23
14.228	1437.92		14.234	15.61		14.231	916.04		14.239	1206.07		14.231	1346.68		14.232	1213.67		14.232	1422.66
14.245	1441.3		14.25	27.19		14.247	864.48		14.256	1119.27		14.247	1278.05		14.249	1185.66		14.249	1449.38
14.262	1428.92		14.267	37.92		14.264	812.03		14.272	1049.82		14.264	1218.35		14.265	1135.2		14.266	1483.07
14.278	1399.32		14.284	42.37		14.281	769.56		14.289	988.49		14.281	1168.13		14.282	1071.54		14.282	1502.68
14.295	1367.46		14.3	37.92		14.297	735.07		14.306	931.36		14.297	1127.3		14.299	1009.33		14.299	1488.19
14.312	1345.07		14.317	27.19		14.314	700.89		14.322	882.36		14.314	1092.97		14.315	958.33		14.316	1427.51
14.328	1327.27		14.334	15.61		14.331	666.49		14.339	844.97		14.331	1061.24		14.332	919.69		14.332	1320.53
14.345	1295.85		14.35	7.18		14.347	641.51		14.356	811.81		14.347	1030.11		14.349	886.58		14.349	1179.48
14.362	1235.75		14.367	2.65		14.364	635.19		14.372	770.38		14.364	999.06		14.365	850.41		14.366	1026.97
14.378	1146.92		14.384	1		14.381	646.55		14.389	713.91		14.381	965.6		14.382	809.36		14.382	890.07
14.395	1045.87		14.4	1.11		14.397	667.23		14.406	649.15		14.397	924.93		14.399	769.99		14.399	789.25
14.412	955.79		14.417	3.13		14.414	688.79		14.422	590.39		14.414	871		14.416	741.98		14.416	728.35
14.428	895.38		14.434	8.49		14.431	703.71		14.439	547.2		14.431	803.55		14.432	731.06		14.432	692.52
14.445	867.87		14.45	18.45		14.448	701.88		14.456	523.1		14.447	732.16		14.449	738.15		14.449	661.83
14.462	862.22		14.467	32.32		14.464	672.68		14.472	518.42		14.464	672.29		14.466	763.34		14.466	625.61
14.478	863.48		14.484	45.61		14.481	617.73		14.489	530.08		14.481	629.93		14.482	807.41		14.482	587.68
14.495	864.47		14.5	52.76		14.498	556.89		14.506	551.4		14.498	599.93		14.499	861.89		14.499	555.17
14.512	866.64		14.517	52.11		14.514	518.37		14.522	573.69		14.514	575.14		14.516	906.45		14.516	528.82
14.528	874.57		14.534	48.27		14.531	519.73		14.539	590.49		14.531	554.57		14.532	921.04		14.532	503.94
14.545	886.8		14.55	47.24		14.548	556.4		14.556	595.78		14.548	538.85		14.549	905.88		14.549	481.98
14.562	894.86		14.567	50.98		14.564	603.92		14.572	585.84		14.564	522.82		14.566	877.73		14.566	474.17
14.578	887.4		14.584	57.13		14.581	635.27		14.589	565.22		14.581	498.68		14.582	849.84		14.582	492.1
14.595	854.19		14.6	63.65		14.598	637.92		14.606	552.46		14.598	466.19		14.599	820.87		14.599	533.6
14.612	793.28		14.617	71.24		14.614	620.43		14.622	569.34		14.614	436.67		14.616	782.46		14.616	578.8
14.628	716.93		14.634	79.77		14.631	601.68		14.639	621.73		14.631	426.63		14.632	731.75		14.632	601.55
14.645	648.89		14.65	86.3		14.648	594.91		14.656	693.24		14.648	443.37		14.649	674.33		14.649	585.76
14.662	607.82		14.667	87.51		14.664	599.12		14.672	757.26		14.664	477.43		14.666	618.86		14.666	534.75
14.678	594.61		14.684	84.6		14.681	601.58		14.689	795.41		14.681	507.67		14.682	573.36		14.682	468.33
14.695	597.29		14.7	84.64		14.698	589.05		14.706	801.85		14.698	514.1		14.699	545.12		14.699	410.09
14.712	606.29		14.717	99.35		14.714	562.17		14.722	778.04		14.714	492.15		14.716	536.62		14.716	374.27
14.729	623.81		14.734	142.75		14.731	537.16		14.739	727.2		14.731	457.34		14.732	542.46		14.732	358.98
14.745	658.93		14.751	221.64		14.748	534.95		14.756	655.27		14.748	433.35		14.749	554.42		14.749	351.48
14.762	713.04		14.767	326.94		14.764	565.11		14.773	575.5		14.764	437.42		14.766	569.1		14.766	341.63
14.779	772.77		14.784	433.15		14.781	620.51		14.789	505.25		14.781	472.88		14.782	586.74		14.783	332.68
14.795	818.25		14.801	512.88		14.798	681.26		14.806	460.02		14.798	531.69		14.799	602.71		14.799	336.87
14.812	837.64		14.817	551.47		14.814	725.48		14.823	446.56		14.814	599.9		14.816	605.63		14.816	361.12
14.829	834.39		14.834	551.37		14.831	737.49		14.839	462.97		14.831	662.19		14.832	586.46		14.833	397.63
14.845	820.59		14.851	521.33		14.848	716.63		14.856	502.43		14.848	705.14		14.849	547.05		14.849	431.87
14.862	805.99		14.867	469.46		14.864	673.93		14.873	555.68		14.864	721.38		14.866	498.99		14.866	456.99
14.879	790.98		14.884	406.79		14.881	626.59		14.889	864.31		14.881	711.85		14.882	454.44		14.883	477.25
14.895	983.09		14.901	0		14.898	564.06		14.906	846.8		14.898	675.52		14.899	393.29		14.899	724.21
14.912	794.46		14.917	348.94		14.914	213.71		14.923	579.57		14.914	543.58		14.916	437.8		14.916	465.88
14.929	510.85		14.934	0		14.931	900.66		14.939	715.77		14.931	720.3		14.932	342.21		14.933	557.29
14.945	698.37		14.951	638.98		14.948	233.13		14.956	619.26		14.948	580.48		14.949	308.72		14.949	325.51
14.962	576.16		14.967	333.65		14.964	1088.67		14.973	482.41		14.964	555.78		14.966	294.68		14.966	1150.24
14.979	854.36		14.984	598.32		14.981	351.17		14.989	1000.37		14.981	556.79		14.982	392.63		14.983	251.12
14.995	259.17		15.001	533		14.998	494.47		15.023	1235.79		14.998	314.77		14.999	636.58		14.999	483.38
15.029	1125.72		15.034	468.58		15.031	1008.25					15.031	771.77		15.033	531.93		15.033	603.66

## Sheet: Figure S5b
Figure 5b: The LC-MS analysis of tropinone produced by EnPKS1, EnPKS2 or AaPYKS1 combined with AbCYP82M3 in tobacco (Nicotiana benthamiana).
X represents retention time (min); Y represents signal intensity
AbCYP82M3			EnPKS1-AbCYP82M3			EnPKS2-AbCYP82M3			AaPYKS1-AbCYP82M3			Tropinone
X	Y		X	Y
0.03	0		0.03	0		0.03	481.74		0.03	472.07		0.03	0
0.05	391.98		0.05	675.57		0.05	936		0.05	1076.92		0.05	490.87
0.07	718.66		0.07	342.82		0.07	386.6		0.07	639.46		0.07	0
0.08	587.31		0.08	513.03		0.08	587.69		0.08	832.96		0.08	600.24
0.1	660.52		0.1	557.64		0.1	668.01		0.1	1055.1		0.1	560.36
0.12	728		0.12	578.26		0.12	629.32		0.12	914.16		0.12	0
0.13	603.01		0.13	339.8		0.13	739		0.13	577.03		0.13	0
0.15	477.03		0.15	424.94		0.15	656.72		0.15	717.52		0.15	224.44
0.17	357.48		0.17	368.2		0.17	650.56		0.17	858.16		0.17	0
0.18	723.31		0.18	403.15		0.18	725.1		0.18	1197.45		0.18	0
0.2	622.06		0.2	665.13		0.2	438.21		0.2	852.2		0.2	0
0.22	754.24		0.22	509.99		0.22	741.37		0.22	871.41		0.22	523.98
0.23	610.48		0.23	361.01		0.23	588.39		0.23	659.61		0.23	543.68
0.25	562.27		0.25	502.27		0.25	546.13		0.25	754.91		0.25	0
0.27	407.02		0.27	541.9		0.27	795.33		0.27	720.24		0.27	239.29
0.28	653.94		0.28	625.02		0.28	440.02		0.28	778.08		0.28	0
0.3	594.4		0.3	439.25		0.3	323.33		0.3	1027.12		0.3	0
0.32	446.28		0.32	655.76		0.32	811.62		0.32	1214.9		0.32	0
0.33	742.67		0.33	640.71		0.33	261.49		0.33	859.32		0.33	0
0.35	622.58		0.35	469.38		0.35	573.08		0.35	682.09		0.35	227.56
0.37	663.95		0.37	584.3		0.37	362.65		0.37	607.57		0.37	303.88
0.38	536.52		0.38	385.57		0.38	709.62		0.38	325.99		0.38	0
0.4	339.36		0.4	316.02		0.4	698.51		0.4	897.93		0.4	719.76
0.42	557.3		0.42	481.64		0.42	464.42		0.42	762.73		0.42	236.65
0.43	305.5		0.43	380.61		0.43	392.45		0.43	689.28		0.43	482.27
0.45	537.97		0.45	495.05		0.45	499.44		0.45	681.57		0.45	350.88
0.47	585.32		0.47	415.23		0.47	713.03		0.47	860.33		0.47	394.45
0.48	374.45		0.48	604.28		0.48	456.48		0.48	530.29		0.48	436.25
0.5	516.36		0.5	532.24		0.5	436		0.5	1105.86		0.5	0
0.52	626.24		0.52	825.12		0.52	636.85		0.52	860.91		0.52	334.73
0.53	732.99		0.53	548.66		0.53	923.79		0.53	974.31		0.53	0
0.55	298.41		0.55	585.56		0.55	676.94		0.55	921.25		0.55	0
0.57	0		0.57	511.64		0.57	367.44		0.57	851.29		0.57	493.06
0.58	385.9		0.58	456.1		0.58	539.45		0.58	703.02		0.58	0
0.6	593.22		0.6	450.36		0.6	781.29		0.6	782.23		0.6	0
0.62	411.39		0.62	341.82		0.62	725.54		0.62	681.13		0.62	226.8
0.63	441.31		0.63	588.77		0.63	613.65		0.63	1024.72		0.63	315.98
0.65	486.46		0.65	486.35		0.65	771.86		0.65	1109.6		0.65	605.21
0.67	559.12		0.67	879.08		0.67	777.82		0.67	942.82		0.67	246.4
0.68	501.55		0.68	490.12		0.68	643.3		0.68	695.44		0.68	0
0.7	490.58		0.7	358.02		0.7	504.06		0.7	831.77		0.7	0
0.72	511.44		0.72	680.06		0.72	667.63		0.72	925.75		0.72	228.28
0.73	955.03		0.73	532.07		0.73	625.61		0.73	1143.01		0.73	332.51
0.75	616.8		0.75	481.44		0.75	714.7		0.75	499.58		0.75	905.97
0.77	515.46		0.77	0		0.77	314.13		0.77	597.22		0.77	437.37
0.78	0		0.78	878.97		0.78	623.45		0.78	831.91		0.78	210
0.8	641.97		0.8	251.51		0.8	726.6		0.8	1067.67		0.8	230.61
0.82	551.02		0.82	946.13		0.82	442.82		0.82	523.56		0.82	0
0.83	475.93		0.83	493.32		0.83	590.14		0.83	811.23		0.83	278.89
0.85	515.07		0.85	916.25		0.85	420.67		0.85	1019.33		0.85	436.48
0.87	596.76		0.87	626.25		0.87	709.16		0.87	896.9		0.87	268.01
0.88	517.93		0.88	514.31		0.88	686.47		0.88	560.57		0.88	784.26
0.9	428.13		0.9	728.68		0.9	662.2		0.9	697.54		0.9	0
0.92	610.28		0.92	364.92		0.92	582.66		0.92	827.33		0.92	374.75
0.93	340.24		0.93	456.09		0.93	638.3		0.93	509.36		0.93	0
0.95	352.52		0.95	373.27		0.95	458.37		0.95	590.31		0.95	0
0.97	802		0.97	529.63		0.97	776.13		0.97	738.73		0.97	0
0.98	627.43		0.98	601.25		0.98	375.89		0.98	990.25		0.98	0
1	875.44		1	817.86		1	574.09		1	882.59		1	0
1.02	409.04		1.02	705.89		1.02	598.27		1.02	613.34		1.02	280.22
1.03	338.92		1.03	508.61		1.03	607.5		1.03	570.61		1.03	549.32
1.05	377.44		1.05	560.62		1.05	470.44		1.05	801.35		1.05	373
1.07	555.9		1.07	451.84		1.07	530.4		1.07	651.15		1.07	248.02
1.08	518.29		1.08	880.73		1.08	837.51		1.08	538.61		1.08	0
1.1	392.38		1.1	628.02		1.1	639.16		1.1	1012.65		1.1	377.79
1.12	400.02		1.12	667.42		1.12	532.64		1.12	414.84		1.12	377.81
1.13	494.76		1.13	636.72		1.13	511.53		1.13	638.92		1.13	0
1.15	476.49		1.15	425.27		1.15	654.27		1.15	977.49		1.15	608.11
1.17	480.15		1.17	450.07		1.17	544.22		1.17	968.83		1.17	207.61
1.18	413.29		1.18	774.21		1.18	369.45		1.18	658.73		1.18	386.27
1.2	400.4		1.2	894.76		1.2	516.76		1.2	807.13		1.2	0
1.22	528.14		1.22	854.79		1.22	471.26		1.22	545.32		1.22	214.16
1.23	513.7		1.23	698.64		1.23	466.13		1.23	552.52		1.23	331.39
1.25	611.21		1.25	606.82		1.25	399.1		1.25	1007.94		1.25	276.82
1.27	644.36		1.27	623.37		1.27	747.66		1.27	892.97		1.27	324.01
1.29	748.3		1.29	529		1.29	747.89		1.29	1125.01		1.29	369.93
1.3	603.32		1.3	369.56		1.3	333.26		1.3	939.53		1.3	0
1.32	597.12		1.32	412.5		1.32	763.03		1.32	907.92		1.32	0
1.34	341.4		1.34	617.32		1.34	606.09		1.34	510.78		1.34	350.38
1.35	354.5		1.35	357.15		1.35	347.67		1.35	883		1.35	350
1.37	483.71		1.37	569.02		1.37	620.38		1.37	620.97		1.37	0
1.39	756.66		1.39	313.83		1.39	715.3		1.39	1147.17		1.39	418.43
1.4	527.01		1.4	624.2		1.4	341.63		1.4	735		1.4	333.74
1.42	393.58		1.42	506.09		1.42	522.09		1.42	725.45		1.42	325.1
1.44	419.39		1.44	352.9		1.44	574.54		1.44	860.7		1.44	601.14
1.45	361.57		1.45	334.11		1.45	429.59		1.45	849.89		1.45	0
1.47	442.85		1.47	585.18		1.47	639.22		1.47	685.06		1.47	362.28
1.49	436.36		1.49	402.72		1.49	538.8		1.49	607.37		1.49	285.01
1.5	541.03		1.5	532.45		1.5	506.54		1.5	951.3		1.5	307.45
1.52	299.16		1.52	725.88		1.52	544.47		1.52	725.41		1.52	338.27
1.54	433.87		1.54	755.26		1.54	550.81		1.54	911.39		1.54	0
1.55	878.97		1.55	481.53		1.55	528.5		1.55	1043.35		1.55	326.6
1.57	364.15		1.57	386.13		1.57	410.19		1.57	753.75		1.57	265.58
1.59	613.55		1.59	574.16		1.59	568.85		1.59	931.01		1.59	677.52
1.6	596.78		1.6	358.22		1.6	453.22		1.6	551.64		1.6	686.27
1.62	520.83		1.62	338.1		1.62	270.32		1.62	650.51		1.62	735.89
1.64	604.41		1.64	575.49		1.64	720.6		1.64	836.67		1.64	232.78
1.65	0		1.65	811.23		1.65	588.19		1.65	658.49		1.65	626.83
1.67	629.5		1.67	308.63		1.67	466.06		1.67	781.11		1.67	215.22
1.69	413.51		1.69	782.39		1.69	754.65		1.69	714.28		1.69	0
1.7	405.46		1.7	401.51		1.7	522.95		1.7	912.72		1.7	0
1.72	564.54		1.72	748.8		1.72	545.15		1.72	846.29		1.72	356.02
1.74	648.66		1.74	711.02		1.74	475.61		1.74	856.4		1.74	229.44
1.75	572.72		1.75	989.01		1.75	394.4		1.75	562.85		1.75	0
1.77	352.32		1.77	496.07		1.77	984.26		1.77	1126.91		1.77	219.21
1.79	572.17		1.79	469.36		1.79	444.35		1.79	694.41		1.79	0
1.8	788.17		1.8	548.65		1.8	854.08		1.8	913.77		1.8	0
1.82	359.61		1.82	834.04		1.82	647.12		1.82	782.88		1.82	293.3
1.84	698.84		1.84	375.04		1.84	457.18		1.84	977.39		1.84	269.74
1.85	717.69		1.85	313.2		1.85	771.01		1.85	1178.4		1.85	650.45
1.87	834.61		1.87	613.78		1.87	713.11		1.87	514.69		1.87	205.14
1.89	748.28		1.89	609.49		1.89	805.79		1.89	736.26		1.89	0
1.9	724.11		1.9	526.78		1.9	626.31		1.9	792.04		1.9	223.41
1.92	571.83		1.92	580.73		1.92	906.01		1.92	980.61		1.92	250.78
1.94	493.53		1.94	449.59		1.94	401.63		1.94	977.91		1.94	0
1.95	806.63		1.95	780.88		1.95	330.04		1.95	1069.01		1.95	384.56
1.97	512.29		1.97	606.36		1.97	744.2		1.97	982.52		1.97	829.75
1.99	470.03		1.99	576.91		1.99	508.32		1.99	986.08		1.99	246.55
2	423.24		2	809.5		2	872.43		2	981.67		2	258.17
2.02	775.37		2.02	741.12		2.02	588.34		2.02	1497.95		2.02	0
2.04	661.19		2.04	1253.29		2.04	1082.89		2.04	1242.01		2.04	0
2.05	510.64		2.05	881.08		2.05	1005.43		2.05	873.75		2.05	372.88
2.07	721.56		2.07	683.89		2.07	659.05		2.07	1436.16		2.07	0
2.09	488.27		2.09	913.13		2.09	990.98		2.09	1456.91		2.09	581.02
2.1	807.99		2.1	751.41		2.1	647.98		2.1	1452.05		2.1	610.26
2.12	605		2.12	774.16		2.12	384.6		2.12	1088.98		2.12	0
2.14	750.79		2.14	1109.54		2.14	564.97		2.14	1220.86		2.14	0
2.15	589.86		2.15	752.91		2.15	833.15		2.15	972.01		2.15	524.15
2.17	431.89		2.17	424.83		2.17	723.02		2.17	846		2.17	495.08
2.19	526.59		2.19	650.71		2.19	517.7		2.19	991.4		2.19	562.5
2.2	633.92		2.2	798.46		2.2	984		2.2	977.44		2.2	643.29
2.22	937.98		2.22	699.56		2.22	901.07		2.22	576		2.22	728.13
2.24	607.44		2.24	607.7		2.24	853.54		2.24	657.15		2.24	0
2.25	385.83		2.25	759.7		2.25	603.25		2.25	966.09		2.25	282.64
2.27	285.52		2.27	618.04		2.27	999.29		2.27	793.76		2.27	405.62
2.29	0		2.29	417.58		2.29	812.28		2.29	830.78		2.29	290.02
2.3	0		2.3	448.11		2.3	478.57		2.3	664.72		2.3	346.04
2.32	212.89		2.32	636.66		2.32	434.94		2.32	946.46		2.32	608.66
2.34	358.5		2.34	452.24		2.34	412.11		2.34	615.1		2.34	0
2.35	718.24		2.35	659.35		2.35	678.84		2.35	1311.01		2.35	326.1
2.37	1210.05		2.37	430.39		2.37	427.68		2.37	1298.99		2.37	325.22
2.39	1318.63		2.39	736.05		2.39	458.56		2.39	1070.52		2.39	523
2.4	1937.57		2.4	611.56		2.4	1002.81		2.4	930		2.4	209.56
2.42	1593.64		2.42	869.94		2.42	639.43		2.42	950.52		2.42	422.39
2.44	1102.01		2.44	409.13		2.44	774.06		2.44	1449.91		2.44	1913.38
2.45	452.11		2.45	0		2.45	1274.72		2.45	1112.63		2.45	2687.01
2.47	493.01		2.47	817.91		2.47	936.77		2.47	1033.16		2.47	5677.61
2.49	858.93		2.49	837.11		2.49	659.26		2.49	980.58		2.49	8766.06
2.5	360.96		2.5	733.01		2.5	634.13		2.5	994.99		2.5	11757.1
2.52	1293.56		2.52	968.41		2.52	932.69		2.52	1341.05		2.52	16172.7
2.54	535.14		2.54	2026.49		2.54	1355.18		2.54	1654.15		2.54	20235.6
2.55	906.49		2.55	1873.39		2.55	1338.02		2.55	1800.47		2.55	27123.6
2.57	2081.24		2.57	4759.83		2.57	2826.48		2.57	2496.03		2.57	32375.5
2.59	2428.05		2.59	2241.09		2.59	2500.97		2.59	3016.61		2.59	41341.8
2.6	207.15		2.6	3995.45		2.6	2451.06		2.6	3974.63		2.6	50645
2.62	1787.54		2.62	3809.02		2.62	3289		2.62	5635.71		2.62	66940
2.64	504.11		2.64	9481.07		2.64	5425.29		2.64	6444.86		2.64	92631.2
2.65	1351.1		2.65	35342		2.65	20208.4		2.65	28625.5		2.65	256882
2.67	943.2		2.67	108383		2.67	64539.9		2.67	91299.3		2.67	855822
2.69	1195.6		2.69	181414		2.69	109139		2.69	171612		2.69	2.06712e+06
2.7	3556.22		2.7	179544		2.7	111018		2.7	169155		2.7	3154459
2.72	5169.38		2.72	114391		2.72	71816.8		2.72	118633		2.72	3.5728e+06
2.74	4696.83		2.74	67015.3		2.74	41789.1		2.74	65642.3		2.74	3.31682e+06
2.75	3617.13		2.75	33772.1		2.75	24063.6		2.75	34433.3		2.75	2.68861e+06
2.77	2540.31		2.77	24580.7		2.77	14835.4		2.77	23382.6		2.77	1.98917e+06
2.79	2736.9		2.79	24272.8		2.79	16142.9		2.79	20438.6		2.79	1.4727e+06
2.8	3522.96		2.8	28564.4		2.8	20223		2.8	21469.7		2.8	1131941
2.82	3914.77		2.82	26348.8		2.82	19846.8		2.82	20464.5		2.82	910499
2.84	5366.1		2.84	22489.3		2.84	16362		2.84	16277.7		2.84	760335
2.85	3648.07		2.85	14792.5		2.85	11181.5		2.85	8916.08		2.85	682660
2.87	2480.02		2.87	11498.7		2.87	8188.98		2.87	5499.35		2.87	589410
2.89	2088.83		2.89	9023.37		2.89	6696.68		2.89	4134.95		2.89	525747
2.9	1351.41		2.9	9248.1		2.9	5322.57		2.9	2676.25		2.9	459454
2.92	1198.03		2.92	5419.05		2.92	4743.33		2.92	2881.76		2.92	413242
2.94	667.79		2.94	4924.19		2.94	4570.6		2.94	2621.49		2.94	376327
2.95	1050.01		2.95	5162.29		2.95	4372.16		2.95	3219.82		2.95	348111
2.97	788.08		2.97	5477.68		2.97	4130.66		2.97	2152.4		2.97	305916
2.99	1421.15		2.99	6372.38		2.99	4814.62		2.99	1869.15		2.99	271030
3	751.13		3	6683.83		3	5889.91		3	1909.55		3	252519
3.02	539.54		3.02	6626.61		3.02	5651.44		3.02	1934.27		3.02	221083
3.04	664.67		3.04	4681.11		3.04	4215.25		3.04	2190.09		3.04	203120
3.05	401.32		3.05	4886.29		3.05	3146.23		3.05	3013		3.05	196627
3.07	504.37		3.07	4437.97		3.07	4605.45		3.07	2873.56		3.07	174492
3.09	655.07		3.09	5625.91		3.09	3307.1		3.09	2643.19		3.09	160742
3.1	562.11		3.1	6271.28		3.1	3228.82		3.1	2156.13		3.1	151438
3.12	408.52		3.12	4960.48		3.12	3048.23		3.12	2970.45		3.12	143689
3.14	433.93		3.14	5439.85		3.14	3790.74		3.14	3129.64		3.14	136318
3.15	499.88		3.15	4835.33		3.15	3749.15		3.15	2667.14		3.15	123565
3.17	490.89		3.17	3876.15		3.17	2773.77		3.17	3089.91		3.17	120726
3.19	844.41		3.19	5074.34		3.19	3140.51		3.19	2861.04		3.19	119064
3.2	783.27		3.2	4304.11		3.2	2987.53		3.2	2868.06		3.2	111710
3.22	496.59		3.22	3891.98		3.22	3405.46		3.22	2644.69		3.22	105190
3.24	470.19		3.24	4759.73		3.24	3260.12		3.24	2297.82		3.24	99563
3.25	926.62		3.25	3210.42		3.25	2499.14		3.25	2785.42		3.25	99088.8
3.27	517.61		3.27	4065.28		3.27	3148.48		3.27	3022.24		3.27	89244.4
3.29	438.43		3.29	3312.1		3.29	3104.96		3.29	2346.37		3.29	88728.5
3.3	885.46		3.3	3904.19		3.3	2659.01		3.3	2587.28		3.3	88689.1
3.32	281.7		3.32	4276.54		3.32	3118.01		3.32	3077.93		3.32	80966.7
3.34	0		3.34	4221.57		3.34	2037.92		3.34	2935.53		3.34	80651.6
3.35	523.34		3.35	3646.2		3.35	3158.56		3.35	3120.32		3.35	81041.6
3.37	531.89		3.37	3510.53		3.37	2679.96		3.37	3174.01		3.37	73730.8
3.39	548.08		3.39	4072.69		3.39	2911.01		3.39	2877.3		3.39	79181.3
3.4	373.32		3.4	3068.31		3.4	2623.42		3.4	2793.07		3.4	75572.1
3.42	416.21		3.42	3273.6		3.42	2270.98		3.42	3284.6		3.42	72865
3.44	552.05		3.44	3265.84		3.44	2740.71		3.44	2531.51		3.44	69331.9
3.45	455.8		3.45	3407.05		3.45	2541.92		3.45	2770.59		3.45	66885.3
3.47	364.71		3.47	2362.69		3.47	2429.13		3.47	2229.05		3.47	65131.3
3.49	403.91		3.49	3461.01		3.49	2324.12		3.49	2387.27		3.49	70230.3
3.5	725.06		3.5	2645.7		3.5	2736.81		3.5	2578.16		3.5	64820.1
3.52	423.64		3.52	2398.62		3.52	2043.53		3.52	2851.72		3.52	63641.8
3.54	511.13		3.54	3475.04		3.54	2211.22		3.54	2481.25		3.54	62095.2
3.55	650.22		3.55	2620.15		3.55	1995.03		3.55	2692.35		3.55	62084.5
3.57	753.61		3.57	3276.48		3.57	1919.83		3.57	2820.13		3.57	62022
3.59	740.46		3.59	3226.86		3.59	2810.34		3.59	2755.93		3.59	59656.5
3.6	576.12		3.6	3148.64		3.6	1737.52		3.6	3499.9		3.6	57239.8
3.62	1033.55		3.62	3690.86		3.62	2948.14		3.62	3470.35		3.62	61984.3
3.64	986.35		3.64	5089.23		3.64	2734.67		3.64	5013.32		3.64	60653.7
3.65	1442.46		3.65	4124.25		3.65	2757.14		3.65	3106.46		3.65	57923.2
3.67	821.17		3.67	3589.44		3.67	2408.54		3.67	2880.9		3.67	64128.8
3.69	791.48		3.69	4747.94		3.69	2542.13		3.69	3046.6		3.69	59650.4
3.7	367.04		3.7	2863.48		3.7	2322.71		3.7	2528.25		3.7	62652.3
3.72	449.96		3.72	3344.43		3.72	2855.39		3.72	2795.26		3.72	60199.1
3.74	526.54		3.74	2206.39		3.74	1634		3.74	2129.47		3.74	57486.8
3.75	527.26		3.75	2271.04		3.75	2101.95		3.75	2496.27		3.75	55732.9
3.77	605.88		3.77	3141.37		3.77	1934.47		3.77	3367.39		3.77	55015.1
3.79	500.46		3.79	2446.82		3.79	1810.44		3.79	2800.01		3.79	52954.6
3.8	563.78		3.8	3004.03		3.8	1901.5		3.8	3320.04		3.8	51244.7
3.82	676.31		3.82	2358.72		3.82	2483.07		3.82	1987.15		3.82	49958.7
3.84	550.39		3.84	2759.77		3.84	1953.03		3.84	2657.81		3.84	51986.7
3.85	516.39		3.85	2850.69		3.85	2068.72		3.85	2035.94		3.85	49982.2
3.87	432.38		3.87	2269.61		3.87	3131.64		3.87	2549.72		3.87	47134.5
3.89	255.08		3.89	1795.57		3.89	2117.23		3.89	2689.46		3.89	47992.2
3.9	377.84		3.9	2179.61		3.9	1662.05		3.9	1933.47		3.9	50259.8
3.92	672.83		3.92	2222.4		3.92	1904.78		3.92	2964.54		3.92	47188.1
3.94	469.67		3.94	2220.65		3.94	2150.98		3.94	2459.8		3.94	44301.6
3.95	362.61		3.95	2580.39		3.95	2267.06		3.95	1891.05		3.95	47188.1
3.97	405.02		3.97	2752.84		3.97	1746.41		3.97	2077.96		3.97	44292.1
3.99	558.46		3.99	2691.82		3.99	1992.08		3.99	2043.12		3.99	41436.8
4	487.13		4	2602.31		4	1618.61		4	2222.83		4	43587.4
4.02	387.5		4.02	1919.41		4.02	1348.69		4.02	1869.67		4.02	40988.7
4.04	422.68		4.04	1970.46		4.04	1571.9		4.04	1737.24		4.04	44821.6
4.05	751.01		4.05	1568.48		4.05	1852.91		4.05	2276.8		4.05	39709.2
4.07	299.89		4.07	2245.2		4.07	1656.88		4.07	2265.96		4.07	40859
4.09	574.32		4.09	3214.68		4.09	1455.03		4.09	2128.66		4.09	41444.5
4.1	947.56		4.1	2433.88		4.1	1748.58		4.1	1954.77		4.1	40045.7
4.12	433.48		4.12	2247.01		4.12	1344.02		4.12	2219.08		4.12	39508.2
4.14	386.3		4.14	2508.34		4.14	2166.12		4.14	1624.27		4.14	41791.3
4.15	441.55		4.15	2031.31		4.15	1727.58		4.15	2696.22		4.15	38677
4.17	641.51		4.17	1520.81		4.17	1091.56		4.17	2357.18		4.17	40111.1
4.19	0		4.19	2280.93		4.19	1945.07		4.19	2405.01		4.19	40042
4.21	0		4.21	2027.72		4.21	1272.29		4.21	1772.26		4.21	40594.3
4.22	552.78		4.22	2409.25		4.22	1672.71		4.22	1588.22		4.22	37662.5
4.24	577.77		4.24	1795.83		4.24	1410.06		4.24	2342.62		4.24	37152.1
4.26	252.55		4.26	2255.64		4.26	1541.53		4.26	1575.53		4.26	35951.4
4.27	379.12		4.27	2421.94		4.27	2415.78		4.27	2105.25		4.27	34521.2
4.29	546.31		4.29	2132.06		4.29	1770.51		4.29	1849.02		4.29	35431.6
4.31	583.38		4.31	2048.23		4.31	1379.86		4.31	1885.69		4.31	36544.7
4.32	603.51		4.32	1782.4		4.32	1179.92		4.32	2244.41		4.32	33645.5
4.34	418.85		4.34	1509.01		4.34	1585.8		4.34	1457.65		4.34	34067.2
4.36	615.45		4.36	2030.12		4.36	1493.74		4.36	1659.55		4.36	33719.8
4.37	472.01		4.37	2651.02		4.37	1269.2		4.37	2075.06		4.37	33448.1
4.39	259.06		4.39	1678.01		4.39	1205.2		4.39	1476.03		4.39	33767.2
4.41	414.84		4.41	1835.67		4.41	1504.59		4.41	1911.08		4.41	34840.8
4.42	515.88		4.42	1886		4.42	1406.37		4.42	2055.95		4.42	33142
4.44	481.01		4.44	2085.67		4.44	1353.51		4.44	1728.87		4.44	32252.5
4.46	459.34		4.46	2449.16		4.46	1680.26		4.46	1791.95		4.46	31200.8
4.47	517.02		4.47	2459.33		4.47	1997.23		4.47	1699.82		4.47	31053
4.49	486.29		4.49	1751.46		4.49	1964.25		4.49	1295.15		4.49	32922.7
4.51	450.43		4.51	1629.82		4.51	1404.55		4.51	1602.02		4.51	33857.4
4.52	546		4.52	1706.74		4.52	1254.32		4.52	1805.86		4.52	32680.7
4.54	275.23		4.54	2055.78		4.54	1498.52		4.54	1315.47		4.54	30348.6
4.56	517.99		4.56	2056.97		4.56	1438.32		4.56	1889.17		4.56	32384.8
4.57	495.85		4.57	2010.47		4.57	1495.26		4.57	1570.09		4.57	32121.6
4.59	240.8		4.59	1743.49		4.59	1556.4		4.59	2067.74		4.59	32534.4
4.61	516.92		4.61	2390.18		4.61	2221.11		4.61	1630.33		4.61	30858.5
4.62	288.85		4.62	1762.39		4.62	838.04		4.62	1797.7		4.62	29622.8
4.64	810.26		4.64	1886.06		4.64	1374.93		4.64	2104.01		4.64	32208.9
4.66	707.8		4.66	1376.72		4.66	1561.4		4.66	1359.77		4.66	28783.1
4.67	442.06		4.67	1963		4.67	1862.95		4.67	1750.22		4.67	27883
4.69	376.76		4.69	1476.01		4.69	1183.07		4.69	1699.19		4.69	28277.5
4.71	372.47		4.71	1764.85		4.71	1107.38		4.71	2111.3		4.71	30108.1
4.72	576.6		4.72	1978.64		4.72	1541.94		4.72	1721.29		4.72	30116.2
4.74	391.76		4.74	2048.54		4.74	1097.32		4.74	1418.21		4.74	31790.5
4.76	444.33		4.76	1998.39		4.76	1386.78		4.76	1596.74		4.76	28884.5
4.77	516.16		4.77	2044		4.77	825.48		4.77	1707.95		4.77	27837.4
4.79	317.01		4.79	1061.72		4.79	1666.55		4.79	1697.57		4.79	28296.7
4.81	465.07		4.81	1473.83		4.81	1475.13		4.81	1591.83		4.81	28556.5
4.82	785.45		4.82	1637.22		4.82	1107.9		4.82	1480.5		4.82	28952.3
4.84	219.56		4.84	2087.49		4.84	1458.69		4.84	1547		4.84	30240
4.86	353.84		4.86	1104.54		4.86	1306.08		4.86	1277.48		4.86	27219.8
4.87	522.07		4.87	1654.02		4.87	1377.28		4.87	2108.48		4.87	29801.4
4.89	688.62		4.89	1244.7		4.89	1902.83		4.89	1717.1		4.89	30371
4.91	619.24		4.91	1355.66		4.91	1540.14		4.91	1668.68		4.91	29732.2
4.92	528.27		4.92	2217.7		4.92	1062.61		4.92	1322.1		4.92	29857.4
4.94	525		4.94	1946		4.94	777.86		4.94	1279.17		4.94	29553.4
4.96	547.74		4.96	1950.45		4.96	1285.08		4.96	1610.54		4.96	28351.3
4.97	387.21		4.97	1661.86		4.97	1359.04		4.97	1608.75		4.97	27915.8
4.99	431		4.99	1628.07		4.99	1042.72		4.99	1165.85		4.99	27123.5
5.01	679.63		5.01	1122.08		5.01	826.35		5.01	1827.61		5.01	29941.4
5.02	734.96		5.02	1754.08		5.02	1752.55		5.02	1405.8		5.02	26842.4
5.04	425.58		5.04	1530.03		5.04	1383.91		5.04	1178.42		5.04	27443.6
5.06	296.63		5.06	1312.67		5.06	947.08		5.06	1510.96		5.06	25328
5.07	427.77		5.07	1506.94		5.07	1011.04		5.07	1127.37		5.07	24764.3
5.09	555.03		5.09	1569.01		5.09	1476.28		5.09	1460.5		5.09	27901.8
5.11	540.04		5.11	883.1		5.11	1793.25		5.11	2287.24		5.11	26590
5.12	362.41		5.12	1393.81		5.12	1434.14		5.12	1351.77		5.12	25239.6
5.14	700.08		5.14	1855.46		5.14	1563.61		5.14	1179.67		5.14	25176.2
5.16	227.61		5.16	1760.32		5.16	1395.78		5.16	2131.74		5.16	25899.3
5.17	414.31		5.17	1002.24		5.17	938.09		5.17	1525.71		5.17	25090
5.19	474.49		5.19	1159.92		5.19	1128.06		5.19	1503.42		5.19	24389.4
5.21	349.04		5.21	1486.15		5.21	980.07		5.21	1553.17		5.21	26159.9
5.22	388.32		5.22	1274.8		5.22	1485.41		5.22	1461.29		5.22	24553.5
5.24	317.93		5.24	1552.55		5.24	1273.39		5.24	1422.21		5.24	25106.2
5.26	684.1		5.26	1784.47		5.26	1136.22		5.26	1910.37		5.26	26152.1
5.27	489.12		5.27	1550.2		5.27	1608.21		5.27	1567.57		5.27	27838.6
5.29	550.76		5.29	1189.05		5.29	1451.13		5.29	1159.58		5.29	24639.8
5.31	469.31		5.31	1677.8		5.31	1473.48		5.31	1597.02		5.31	24206.7
5.32	598.33		5.32	1976.2		5.32	1072.5		5.32	1711.04		5.32	25116.5
5.34	483.45		5.34	1656.22		5.34	1490.07		5.34	1502.18		5.34	24064.2
5.36	755.63		5.36	1063.96		5.36	1137.93		5.36	2223.61		5.36	22415.4
5.37	928.33		5.37	1673.4		5.37	1675.75		5.37	1554.9		5.37	23631.8
5.39	239.01		5.39	1406.5		5.39	997.17		5.39	1320.61		5.39	23100.8
5.41	372.44		5.41	1701.13		5.41	1103.69		5.41	1558.49		5.41	22814
5.42	582.03		5.42	1486.44		5.42	1448.8		5.42	1249.3		5.42	23626.1
5.44	468.94		5.44	1292.92		5.44	1797.59		5.44	1498.54		5.44	21980.7
5.46	389.8		5.46	1616.28		5.46	1308.01		5.46	1170.12		5.46	22285.1
5.47	376.1		5.47	947.69		5.47	1233.33		5.47	1316.58		5.47	24133
5.49	472.1		5.49	1431.85		5.49	1796.52		5.49	1493.51		5.49	22525.5
5.51	789.38		5.51	1615.37		5.51	1269.88		5.51	1902.7		5.51	22182
5.52	519.04		5.52	941.51		5.52	1237		5.52	1892.01		5.52	19885.1
5.54	478.01		5.54	1492.64		5.54	1056.01		5.54	1728.86		5.54	22715.5
5.56	526.75		5.56	1667.76		5.56	1276.24		5.56	1595.23		5.56	23495.8
5.57	582.96		5.57	1380		5.57	1002.83		5.57	1170.52		5.57	22391
5.59	1013.23		5.59	1088.72		5.59	1129.16		5.59	1549.54		5.59	21739.6
5.61	710.87		5.61	1027.95		5.61	1321.07		5.61	1414.34		5.61	23605.4
5.62	559.39		5.62	1162.07		5.62	1462		5.62	1616.44		5.62	22417.2
5.64	618.28		5.64	1678.01		5.64	1122.91		5.64	1229.15		5.64	20721.6
5.66	640.02		5.66	1676.56		5.66	1009.46		5.66	1480.35		5.66	22271.2
5.67	639.58		5.67	1230.11		5.67	655.81		5.67	1266.39		5.67	21290
5.69	434		5.69	1441.43		5.69	1059.87		5.69	994.92		5.69	22502.9
5.71	715.9		5.71	1629.15		5.71	1194.86		5.71	1663.12		5.71	21043.1
5.72	412.85		5.72	1086.48		5.72	1378.5		5.72	1711.04		5.72	21527
5.74	458.17		5.74	1199.07		5.74	1290.78		5.74	1397.91		5.74	20388
5.76	458.61		5.76	844.03		5.76	891.05		5.76	1081.27		5.76	21352
5.77	330		5.77	1355.09		5.77	1395.72		5.77	1378.56		5.77	20346
5.79	557.33		5.79	1090.64		5.79	1492.16		5.79	1014.2		5.79	21871.1
5.81	342.41		5.81	1682.91		5.81	966.2		5.81	828.5		5.81	20786.5
5.82	621.36		5.82	1140.43		5.82	1315.07		5.82	1204.13		5.82	23092.8
5.84	416.48		5.84	1141.46		5.84	1203.12		5.84	1790.38		5.84	19989.7
5.86	283.17		5.86	1304.05		5.86	1129.07		5.86	1633.35		5.86	20096.1
5.87	644.12		5.87	1350.96		5.87	806.28		5.87	1285.33		5.87	20035.2
5.89	479.82		5.89	1954.64		5.89	902.67		5.89	1323.97		5.89	20927.5
5.91	501.85		5.91	1441.27		5.91	998		5.91	1170.66		5.91	21014.5
5.92	349.69		5.92	1520.38		5.92	825.91		5.92	1431.61		5.92	19749.2
5.94	1021.47		5.94	1662.29		5.94	1075.49		5.94	1484.54		5.94	19634.7
5.96	503.88		5.96	1133.94		5.96	651.48		5.96	1140.74		5.96	17369.3
5.97	483.02		5.97	1764.43		5.97	1087.42		5.97	1708.05		5.97	19175.8
5.99	0		5.99	1167.36		5.99	1009.63		5.99	1154.19		5.99	18999
6.01	339.92		6.01	1212.49		6.01	1332.22		6.01	1723.32		6.01	19091.2
6.02	648.74		6.02	1748.01		6.02	1202.82		6.02	1213.86		6.02	19055.6
6.04	384.01		6.04	1348.67		6.04	776.89		6.04	1277.22		6.04	20987.7
6.06	532.1		6.06	1592.32		6.06	757.02		6.06	1033.43		6.06	19367.3
6.07	299.72		6.07	1314.04		6.07	1394.04		6.07	2184.8		6.07	20207.1
6.09	389.09		6.09	994.01		6.09	808.03		6.09	1053.03		6.09	20267.8
6.11	398.13		6.11	1168.44		6.11	1126.67		6.11	1008.28		6.11	20618.2
6.12	644.67		6.12	1364.2		6.12	1288.16		6.12	1451.97		6.12	20425
6.14	458.16		6.14	1437.43		6.14	1096.94		6.14	1030.41		6.14	20511.1
6.16	313.04		6.16	1313.19		6.16	726.58		6.16	979.92		6.16	19414
6.17	808.08		6.17	1350.15		6.17	724.36		6.17	1300.1		6.17	21156.1
6.19	594.13		6.19	890.91		6.19	1028.97		6.19	1362.41		6.19	21091.1
6.21	361.9		6.21	1468.11		6.21	1072.11		6.21	1064.05		6.21	19068.9
6.22	370.74		6.22	1021.25		6.22	1013.61		6.22	1096.9		6.22	17792.6
6.24	546.17		6.24	1228.23		6.24	1216.01		6.24	1220.77		6.24	18698.5
6.26	580.06		6.26	1040.69		6.26	1425.44		6.26	1540.94		6.26	21431.7
6.27	403.14		6.27	1352.13		6.27	986.11		6.27	1051.23		6.27	16720.1
6.29	432.16		6.29	1487.51		6.29	1054.03		6.29	1149.64		6.29	17091.9
6.31	544.41		6.31	1765.65		6.31	1042		6.31	1705.35		6.31	18331.9
6.32	690.99		6.32	1260.59		6.32	976.26		6.32	1310.31		6.32	19524
6.34	475.68		6.34	1132.03		6.34	520.69		6.34	1069.22		6.34	18848
6.36	621.78		6.36	984.99		6.36	1401.89		6.36	1282.38		6.36	19242.2
6.38	940.89		6.38	1162.48		6.38	1259.92		6.38	1154.77		6.38	17494.1
6.39	406.85		6.39	1384.93		6.39	994.04		6.39	1091.55		6.39	18613.3
6.41	617.18		6.41	1438.72		6.41	1143.23		6.41	1127.81		6.41	18959.1
6.43	510.05		6.43	1747.88		6.43	949.02		6.43	1133.65		6.43	18450.9
6.44	615.73		6.44	1157.54		6.44	1016.64		6.44	1299.04		6.44	18123
6.46	591.54		6.46	1269.61		6.46	1025.3		6.46	858.1		6.46	18530.4
6.48	387.17		6.48	1544.82		6.48	1050.88		6.48	1538.59		6.48	18511.5
6.49	309.6		6.49	1060.41		6.49	811.67		6.49	1080.39		6.49	16061
6.51	597.93		6.51	1551.88		6.51	1278.25		6.51	1158.3		6.51	18524
6.53	339.02		6.53	1194.17		6.53	834.11		6.53	1006.62		6.53	15816.1
6.54	398.8		6.54	1277.98		6.54	952.36		6.54	1347.32		6.54	16671.2
6.56	573.8		6.56	1687.35		6.56	814.62		6.56	1425.89		6.56	17499.1
6.58	494.94		6.58	1536.11		6.58	951.03		6.58	1569.5		6.58	16614.9
6.59	560.47		6.59	1225.86		6.59	1186.49		6.59	1446.56		6.59	17622.6
6.61	374.25		6.61	1150.75		6.61	927.21		6.61	1019.88		6.61	17340.7
6.63	679.85		6.63	1579.55		6.63	1146.94		6.63	1560		6.63	14440.3
6.64	783.8		6.64	1047.92		6.64	1162.24		6.64	1462.91		6.64	15322.2
6.66	414.64		6.66	1069.03		6.66	971.48		6.66	1779.26		6.66	16495.5
6.68	518.19		6.68	927.52		6.68	1209.41		6.68	1995.02		6.68	15095.3
6.69	411.01		6.69	1009.11		6.69	577.74		6.69	1421.32		6.69	18792
6.71	269.25		6.71	1052.81		6.71	1136.18		6.71	1155.59		6.71	18455.2
6.73	0		6.73	953.22		6.73	741.56		6.73	1346.5		6.73	15010.6
6.74	449.68		6.74	953.73		6.74	647.46		6.74	1231.33		6.74	16851.1
6.76	287.13		6.76	903.16		6.76	456.62		6.76	1277.13		6.76	16447.5
6.78	274.02		6.78	1352.43		6.78	1279.96		6.78	1338.32		6.78	16478.8
6.79	528.72		6.79	1544.23		6.79	903.01		6.79	719.9		6.79	15583.8
6.81	444.31		6.81	1114.88		6.81	1383.31		6.81	1764.08		6.81	18306.6
6.83	904.09		6.83	716.13		6.83	734.13		6.83	1510.1		6.83	17424.9
6.84	0		6.84	1218.63		6.84	783.2		6.84	1191.76		6.84	16250.8
6.86	508.25		6.86	696		6.86	1041.37		6.86	1260.46		6.86	15642.8
6.88	514.57		6.88	1185.91		6.88	729.37		6.88	881.66		6.88	17303
6.89	361.02		6.89	1674.7		6.89	972.42		6.89	902.53		6.89	16232.7
6.91	508.44		6.91	1230.39		6.91	630.65		6.91	1583.05		6.91	16034
6.93	688.92		6.93	1223.75		6.93	1172.39		6.93	992.31		6.93	16858.3
6.94	545.68		6.94	1657.83		6.94	632.31		6.94	1221.43		6.94	16043.5
6.96	529.08		6.96	1387.17		6.96	788.01		6.96	1086.07		6.96	16111.1
6.98	530.77		6.98	797.27		6.98	709.21		6.98	969.07		6.98	17832.2
6.99	296.52		6.99	828.32		6.99	848.02		6.99	1070.41		6.99	16598.7
7.01	469.42		7.01	1096.7		7.01	639.67		7.01	862.31		7.01	14591.4
7.03	554.03		7.03	974.52		7.03	673.05		7.03	1451.33		7.03	14567.8
7.04	448.7		7.04	730.72		7.04	509.3		7.04	1378.47		7.04	15742.3
7.06	582.77		7.06	1206.21		7.06	787.81		7.06	1344.49		7.06	16492.2
7.08	592.44		7.08	988.49		7.08	1503.09		7.08	1019.88		7.08	15594.1
7.09	279.78		7.09	585		7.09	931.7		7.09	1061.84		7.09	14624.8
7.11	615.78		7.11	1409.55		7.11	591.04		7.11	1287		7.11	15287.4
7.13	470.67		7.13	850.73		7.13	634.88		7.13	1284.24		7.13	15416.9
7.14	362.83		7.14	851.82		7.14	872.65		7.14	847.47		7.14	16505.8
7.16	303		7.16	1781.53		7.16	1094.98		7.16	1650.19		7.16	14735.3
7.18	435.04		7.18	1127.88		7.18	885.3		7.18	1228.45		7.18	16570.4
7.19	527.17		7.19	1173.53		7.19	873.5		7.19	1424.19		7.19	14181.9
7.21	418.81		7.21	958.19		7.21	597.39		7.21	1028.37		7.21	14488.5
7.23	608.68		7.23	844.09		7.23	1165.77		7.23	988.03		7.23	16923.7
7.24	469.97		7.24	1128.66		7.24	853		7.24	817.49		7.24	16828.9
7.26	375.58		7.26	1388.76		7.26	833.11		7.26	1575.34		7.26	18813
7.28	423.77		7.28	917.45		7.28	736.5		7.28	1194.68		7.28	15349.2
7.29	788.06		7.29	1127.19		7.29	826.53		7.29	1673.15		7.29	15062.6
7.31	570.47		7.31	1230.97		7.31	1064.92		7.31	1262.87		7.31	15426.3
7.33	319.38		7.33	1106.57		7.33	881.79		7.33	1454.81		7.33	16330.8
7.34	428.31		7.34	894.49		7.34	752.51		7.34	1113.23		7.34	15990.2
7.36	660.95		7.36	950.06		7.36	946.2		7.36	1137		7.36	13805
7.38	513.28		7.38	928.32		7.38	961.38		7.38	1306.35		7.38	16125.4
7.39	567.69		7.39	1090.9		7.39	933.44		7.39	1219.34		7.39	14502.7
7.41	612.6		7.41	1132.01		7.41	453.01		7.41	1179.24		7.41	15516.6
7.43	490		7.43	1090.63		7.43	1027.37		7.43	1096.84		7.43	14760.6
7.44	494.25		7.44	1142.02		7.44	710.42		7.44	1065.03		7.44	15256.5
7.46	330		7.46	1228.67		7.46	742.83		7.46	942.93		7.46	14730.7
7.48	523.34		7.48	850.45		7.48	620.16		7.48	800.93		7.48	15667.1
7.49	418.35		7.49	981.52		7.49	662.17		7.49	927.45		7.49	14070.8
7.51	618.07		7.51	1165.23		7.51	575.56		7.51	900.94		7.51	14225.1
7.53	638.34		7.53	495.96		7.53	1165.16		7.53	1347.23		7.53	15489.5
7.54	412.25		7.54	1199.18		7.54	655.21		7.54	1073.67		7.54	15917.7
7.56	425.24		7.56	884.78		7.56	1176.06		7.56	1043.25		7.56	13732.1
7.58	420.44		7.58	1251.88		7.58	737.03		7.58	1160.62		7.58	13350
7.59	500.01		7.59	776.51		7.59	806.35		7.59	1262.69		7.59	13458
7.61	363.69		7.61	1174.2		7.61	946.23		7.61	1568.22		7.61	13940.1
7.63	433.97		7.63	1333.86		7.63	1028.94		7.63	895.93		7.63	14318
7.64	510.32		7.64	962.75		7.64	657.8		7.64	1052.53		7.64	14942.1
7.66	649.45		7.66	1057.51		7.66	1273.49		7.66	1178.64		7.66	12535.9
7.68	804.96		7.68	775.27		7.68	858.24		7.68	883.76		7.68	13566.6
7.69	491.7		7.69	907.04		7.69	580.35		7.69	1181.29		7.69	13521.4
7.71	606.55		7.71	735.14		7.71	712.25		7.71	769.5		7.71	16095.6
7.73	277.76		7.73	771.14		7.73	911.08		7.73	723.28		7.73	12798.8
7.74	239.05		7.74	1017.01		7.74	793.53		7.74	813.09		7.74	13511.8
7.76	797.46		7.76	1261.1		7.76	1011.34		7.76	1112.6		7.76	14167.9
7.78	713.39		7.78	879.1		7.78	935.24		7.78	1335.34		7.78	13686.3
7.79	358.49		7.79	660.27		7.79	919.14		7.79	841.79		7.79	14633.7
7.81	480.13		7.81	942.36		7.81	1158.07		7.81	700.67		7.81	13939.1
7.83	310.97		7.83	1094.79		7.83	989.08		7.83	1062.01		7.83	14618.1
7.84	515.13		7.84	1201.39		7.84	770.42		7.84	1192.62		7.84	13670.2
7.86	619		7.86	531.94		7.86	746.01		7.86	1321.52		7.86	14694.5
7.88	376.69		7.88	791.57		7.88	854.47		7.88	729.76		7.88	12701.1
7.89	429.05		7.89	834.68		7.89	900.17		7.89	1124.66		7.89	13914.1
7.91	482.68		7.91	1045.91		7.91	933.84		7.91	959.63		7.91	13754.8
7.93	774.49		7.93	1065.63		7.93	630.29		7.93	1044.83		7.93	13876.2
7.94	704.3		7.94	939.95		7.94	1178.02		7.94	1250.26		7.94	12994.3
7.96	694.94		7.96	1006.96		7.96	899.15		7.96	812.01		7.96	13088.3
7.98	497.02		7.98	1269		7.98	1079.8		7.98	842.95		7.98	12871.1
8	296.97		8	984.57		8	820.7		8	1029.82		8	13802.5
8.01	538		8.01	1280.91		8.01	547.89		8.01	1201.5		8.01	11467
8.03	414.56		8.03	772.63		8.03	706.11		8.03	876.38		8.03	12660.4
8.05	548.08		8.05	703.11		8.05	731.66		8.05	1211.08		8.05	12607.4
8.06	263.68		8.06	1125.4		8.06	526.55		8.06	1238.24		8.06	13228.1
8.08	429.78		8.08	374.91		8.08	739.27		8.08	898.85		8.08	13575.4
8.1	336.08		8.1	942.07		8.1	972.14		8.1	1184.16		8.1	12201.4
8.11	241.58		8.11	781.3		8.11	640.79		8.11	711.79		8.11	12975.5
8.13	398.46		8.13	1348.11		8.13	486.1		8.13	1038.42		8.13	11431.6
8.15	430.39		8.15	1021.25		8.15	557.73		8.15	1608.73		8.15	13316
8.16	334.16		8.16	537.6		8.16	731.62		8.16	1523		8.16	11960.5
8.18	501.83		8.18	731.41		8.18	1100.58		8.18	519.38		8.18	11215.9
8.2	398.14		8.2	926.89		8.2	1109.28		8.2	1110.36		8.2	12616.5
8.21	480.02		8.21	841.84		8.21	765.08		8.21	896.26		8.21	12953
8.23	1043.91		8.23	1036.41		8.23	669.02		8.23	1097.01		8.23	12287.9
8.25	395.35		8.25	1011.43		8.25	857.13		8.25	1199.28		8.25	12178.2
8.26	400.23		8.26	1013.78		8.26	587.93		8.26	1126.22		8.26	11821.9
8.28	573.06		8.28	676.43		8.28	855.65		8.28	1437.87		8.28	12315
8.3	523.17		8.3	930.82		8.3	966.57		8.3	697.03		8.3	13077.5
8.31	452.1		8.31	935.57		8.31	647.32		8.31	862.37		8.31	11815.2
8.33	781.47		8.33	1129.22		8.33	845.94		8.33	1074.56		8.33	11918.9
8.35	545		8.35	1013.13		8.35	471.64		8.35	1239.21		8.35	13241.1
8.36	350.77		8.36	996.22		8.36	759.35		8.36	1175.03		8.36	11240.9
8.38	614.61		8.38	964.18		8.38	789.03		8.38	863.28		8.38	13094.3
8.4	550.52		8.4	887.17		8.4	753.15		8.4	749.76		8.4	14285.2
8.41	397.62		8.41	1071.8		8.41	857.53		8.41	1016.07		8.41	13739.5
8.43	303.06		8.43	1068.18		8.43	521.53		8.43	802.59		8.43	13804.9
8.45	456.05		8.45	798.67		8.45	528.85		8.45	1043.12		8.45	12290
8.46	254.78		8.46	1249.22		8.46	407.76		8.46	1224		8.46	11934.7
8.48	600.29		8.48	1101.12		8.48	687.49		8.48	1144.19		8.48	13093.2
8.5	453.34		8.5	1088.97		8.5	935.31		8.5	919.05		8.5	12281.9
8.51	368.97		8.51	1186.31		8.51	718.01		8.51	1204.41		8.51	12021.7
8.53	461.43		8.53	975.16		8.53	801		8.53	1182.79		8.53	12715.4
8.55	275.17		8.55	1164.01		8.55	1118.16		8.55	1084.1		8.55	11927.7
8.56	384.41		8.56	634.26		8.56	825.47		8.56	808.13		8.56	12224.4
8.58	400.96		8.58	887.68		8.58	845.05		8.58	1007.85		8.58	12206.2
8.6	958.77		8.6	890.47		8.6	641.39		8.6	952.62		8.6	13533.8
8.61	390.72		8.61	1109.83		8.61	1088.6		8.61	1145		8.61	12634.9
8.63	534.36		8.63	879.47		8.63	679.04		8.63	1460.32		8.63	12791.4
8.65	504.05		8.65	922.84		8.65	583.17		8.65	533.31		8.65	11094
8.66	247.22		8.66	1123.65		8.66	805		8.66	588.18		8.66	11019.5
8.68	429.86		8.68	933.4		8.68	817.68		8.68	1035.29		8.68	11278.2
8.7	367.36		8.7	985		8.7	769.71		8.7	688.12		8.7	12612.9
8.71	440.08		8.71	1048.93		8.71	552.43		8.71	1048.29		8.71	10592.6
8.73	593.23		8.73	916.71		8.73	789.03		8.73	1042.67		8.73	12212.2
8.75	332.96		8.75	1297.12		8.75	646.11		8.75	1094.22		8.75	11320.3
8.76	0		8.76	982.98		8.76	801.8		8.76	1048.82		8.76	12625.6
8.78	450.78		8.78	642.64		8.78	820.29		8.78	1055.12		8.78	11842.1
8.8	336.35		8.8	871.18		8.8	710.29		8.8	1117.02		8.8	11841.5
8.81	332.46		8.81	1021.19		8.81	379.67		8.81	724.22		8.81	11625.9
8.83	402.05		8.83	997.56		8.83	1168.63		8.83	1035.16		8.83	11645.5
8.85	394.28		8.85	860.84		8.85	927.94		8.85	1097.69		8.85	13145.9
8.86	399.23		8.86	862		8.86	509.1		8.86	1178.68		8.86	11606.9
8.88	548.35		8.88	1152.49		8.88	801.04		8.88	834.04		8.88	11977.9
8.9	258.95		8.9	950.88		8.9	660.05		8.9	1011.39		8.9	10027.3
8.91	311.93		8.91	920.07		8.91	610.33		8.91	1271.33		8.91	9646.31
8.93	646.6		8.93	1033.04		8.93	967		8.93	731.5		8.93	12377.8
8.95	610.81		8.95	631.92		8.95	805.26		8.95	999.45		8.95	11310.3
8.96	606.02		8.96	1003.59		8.96	810.88		8.96	1124.62		8.96	10662.2
8.98	338.49		8.98	665.29		8.98	945.83		8.98	1012.3		8.98	12034.2
9	445.67		9	721.27		9	619.83		9	1147.24		9	11428
9.01	328.1		9.01	1153.68		9.01	717.46		9.01	1107.31		9.01	11924.8
9.03	0		9.03	739.24		9.03	750.7		9.03	986.63		9.03	10959.5
9.05	518.98		9.05	993.72		9.05	751.22		9.05	969.59		9.05	11512.3
9.06	401.96		9.06	669.61		9.06	1042.24		9.06	814.81		9.06	11571.2
9.08	381.05		9.08	627.88		9.08	583.16		9.08	370.17		9.08	11816.5
9.1	416.88		9.1	634.04		9.1	789.86		9.1	1053.66		9.1	12081.8
9.11	325.53		9.11	994.65		9.11	819.97		9.11	1030.58		9.11	11496.1
9.13	397.25		9.13	893.12		9.13	1113.5		9.13	811.57		9.13	11354.5
9.15	340.09		9.15	767.07		9.15	1067.26		9.15	787.14		9.15	11402.2
9.16	0		9.16	623.99		9.16	836.42		9.16	1343.04		9.16	11341.6
9.18	345.96		9.18	958.61		9.18	892.91		9.18	1249.67		9.18	11538.8
9.2	412.01		9.2	639.52		9.2	813.18		9.2	1038.81		9.2	9498.68
9.21	542.02		9.21	1155.38		9.21	804.45		9.21	985.09		9.21	11483.6
9.23	522.27		9.23	756.25		9.23	711.47		9.23	688.9		9.23	12249.5
9.25	0		9.25	1171.16		9.25	1116.42		9.25	627.45		9.25	12160.4
9.26	491.47		9.26	927.97		9.26	870.98		9.26	811.33		9.26	12275.1
9.28	529.9		9.28	1109.3		9.28	592.25		9.28	1082.11		9.28	14066.5
9.3	334		9.3	692.6		9.3	559.15		9.3	1327.12		9.3	10308.4
9.31	437.25		9.31	787.47		9.31	675.19		9.31	1072.61		9.31	11651.3
9.33	425.31		9.33	589.82		9.33	668.06		9.33	1008.44		9.33	10550.5
9.35	608.2		9.35	613.35		9.35	875.23		9.35	1125.17		9.35	11278
9.36	323.44		9.36	651.02		9.36	673.59		9.36	1199.16		9.36	10031.1
9.38	237.13		9.38	1288.47		9.38	491.67		9.38	870.36		9.38	9295.8
9.4	564.66		9.4	659.9		9.4	546.85		9.4	800.67		9.4	11742.9
9.41	520.6		9.41	591.22		9.41	700.7		9.41	783.23		9.41	10988.1
9.43	333.61		9.43	757.09		9.43	673.29		9.43	1243.41		9.43	10629.4
9.45	489.42		9.45	1078.84		9.45	931.57		9.45	1069.44		9.45	10196.7
9.46	232.22		9.46	730.34		9.46	548.34		9.46	1229.18		9.46	11980.2
9.48	502.89		9.48	715.89		9.48	717.76		9.48	1151.25		9.48	11002.9
9.5	645.95		9.5	678.01		9.5	278.94		9.5	1143.04		9.5	10754.5
9.51	559		9.51	956.08		9.51	638.06		9.51	920.69		9.51	10959
9.53	625.56		9.53	621.93		9.53	1009.06		9.53	767.95		9.53	10284.9
9.55	853.45		9.55	468.84		9.55	505.13		9.55	853.54		9.55	12152.3
9.57	402.25		9.57	880.13		9.57	1132.02		9.57	1114.53		9.57	9818.36
9.58	356.37		9.58	510.81		9.58	665.38		9.58	1021.04		9.58	11642.1
9.6	889.63		9.6	671.07		9.6	521.62		9.6	996.24		9.6	12233.6
9.62	576.63		9.62	994.44		9.62	755.93		9.62	930.36		9.62	10855.4
9.63	626		9.63	613.41		9.63	1019.67		9.63	1169.28		9.63	10407.3
9.65	324.39		9.65	787		9.65	916.99		9.65	1046.65		9.65	10183.7
9.67	640.01		9.67	812.41		9.67	688.11		9.67	687.68		9.67	11144.5
9.68	637.1		9.68	1338.5		9.68	765		9.68	1391.93		9.68	12195.4
9.7	613.81		9.7	762.27		9.7	585.27		9.7	667.36		9.7	9732.09
9.72	240.45		9.72	681		9.72	569.42		9.72	970.36		9.72	10916
9.73	340.84		9.73	1213.8		9.73	731.28		9.73	1041.26		9.73	9629.83
9.75	521.68		9.75	601.3		9.75	753.04		9.75	502.75		9.75	9204.16
9.77	446.52		9.77	641.77		9.77	741.47		9.77	865.31		9.77	11274.1
9.78	393.8		9.78	844.78		9.78	827.15		9.78	1148.22		9.78	10935.7
9.8	519.81		9.8	750.04		9.8	1049.25		9.8	1174		9.8	9809.55
9.82	401.44		9.82	890.37		9.82	570.56		9.82	946.48		9.82	9771.99
9.83	407.01		9.83	775.95		9.83	813.21		9.83	1003.05		9.83	10017.2
9.85	359.5		9.85	648.74		9.85	929.4		9.85	783.58		9.85	11928
9.87	720.13		9.87	1049.91		9.87	638.32		9.87	794.92		9.87	8524.56
9.88	368.75		9.88	878.03		9.88	788.01		9.88	677.73		9.88	9912.43
9.9	486.32		9.9	942.73		9.9	711.84		9.9	686.75		9.9	9705.19
9.92	426.26		9.92	862.09		9.92	699.28		9.92	557.97		9.92	8843.23
9.93	472.88		9.93	809.05		9.93	744.54		9.93	1322.78		9.93	9040.66
9.95	387.57		9.95	1059.54		9.95	997.21		9.95	988.01		9.95	8569.85
9.97	349.56		9.97	1113.88		9.97	550.19		9.97	997.54		9.97	10720.4
9.98	469.26		9.98	771.55		9.98	1137.53		9.98	1195.25		9.98	9425.92
10	229.04		10	863.33		10	753.88		10	713.82		10	10567.5

## Sheet: Figure S6
Figure S6: Michaelis-Menten kinetic plots of PKSs towards malonyl-CoA.
peak integral of HPLC for OGA (7)
EnPKS1					EnPKS2						AaPYKS1
malonyl-CoA(μM)	1	2	3		malonyl-CoA(μM)	1	2	3	4		malonyl-CoA(μM)	1	2	3	4
20	375	412	405		20	424	355	435			20	465	494	559
30	594	577	587		30	546	529	767	522		30	564	611	728	655
40	544	500	618		40	608	744	791	584		40	678	823	962	744
60	590	747	606		60	737	929				60	1245	1257	1182	1064
80	774	1023	840		80	1084	1053	1126	804		80	1401	1536	1560
100	1020	1055			100	945	1142	1210	1058		100	1434	1484	1374
150	990	1274	1100		150	1231	1395	1475	1146		150	1650	1671	1658
200	1127	1387	1334		200	1257	1576				200	1930	1873	2214
400	1697	1481	1659		400	1367	1446	1448			400	2229	2291	1953
600	1753	2005	1936		600	1511	1476	1473			600	2221	2392	1920
800	1779	1833	1585		800	1501	1674	1477			800	2155	2447	2137
1000	2006	1901	1958		1000	1571	1430	1460			1000	2225	2363	2234
V0 (μM min-1)
EnPKS1					EnPKS2						AaPYKS1
malonyl-CoA(μM)	1	2	3		malonyl-CoA(μM)	1	2	3	4		malonyl-CoA(μM)	1	2	3	4
20	0.448833	0.493118	0.48474		20	0.317175	0.26556	0.325404			20	0.556553	0.591263	0.66906
30	0.710952	0.690604	0.702573		30	0.408438	0.395721	0.573758	0.390485		30	0.675045	0.731299	0.871335	0.783962
40	0.651107	0.598444	0.739677		40	0.454817	0.556553	0.591712	0.523639		40	0.81149	0.985039	1.15141	0.890485
60	0.706164	0.894075	0.725314		60	0.551317	0.694943	0.599192			60	1.49013	1.50449	1.41472	1.27349
80	0.926391	1.22442	1.00539		80	0.810892	0.787702	0.84231	0.67699		80	1.67684	1.83842	1.86715
100	1.22083	1.26272			100	0.706912	0.854279	0.905147	0.791442		100	1.71634	1.77618	1.64452
150	1.18492	1.52483	1.31658		150	0.920856	1.04354	1.10338	0.857271		150	1.97487	2	1.98444
200	1.34889	1.66008	1.59665		200	0.940305	0.862507				200	2.30999	2.24177	2.64991
400	2.03112	1.77259	1.98564		400	1.02259	1.08169	1.11311			400	2.66786	2.74207	2.33752
600	2.09815	2.39976	2.31718		600	1.13031	1.10413	1.10189			600	2.65829	2.86296	2.29802
800	2.12926	2.1939	1.89707		800	1.12283	1.25224	1.10488			800	2.57929	2.92878	2.55775
1000	2.40096	2.27528	2.34351		1000	1.17519	1.06972	1.09216			1000	2.66308	2.82825	2.67385

## Sheet: Figure S8a
Figure 8a: HPLC profile of enzyme products catalyzed by wild type EnPKS2 and its mutants.
X represents retention time (min); Y represents signal intensity
EnPKS2			EnPKS2-K138M			EnPKS2-K138E			EnPKS2-K138R
X	Y		X	Y		X	Y		X	Y
0	9.15e-05		0	0.00011225		0	0.000158		0	-2.725e-05
0.00667	9.05e-05		0.00667	9.4e-05		0.00667	0.00016075		0.00667	-3.85e-05
0.01333	9.6e-05		0.01333	0.000104		0.01333	0.000164		0.01333	-3.775e-05
0.02	0.00010325		0.02	0.0001055		0.02	0.000162		0.02	-3.95e-05
0.02667	0.0001135		0.02667	0.0001065		0.02667	0.0001585		0.02667	-4.325e-05
0.03333	0.00012225		0.03333	0.000115		0.03333	0.0001565		0.03333	-5.2e-05
0.04	0.0001205		0.04	0.000114		0.04	0.00014775		0.04	-4.875e-05
0.04667	0.00011275		0.04667	0.00010625		0.04667	0.000149		0.04667	-5.575e-05
0.05333	0.000118		0.05333	9.5e-05		0.05333	0.0001455		0.05333	-6.1e-05
0.06	0.00011925		0.06	8.8e-05		0.06	0.000134		0.06	-5.975e-05
0.06667	0.00012325		0.06667	7.825e-05		0.06667	0.0001285		0.06667	-6.45e-05
0.07333	0.00011275		0.07333	7.45e-05		0.07333	0.0001295		0.07333	-5.775e-05
0.08	0.000103		0.08	6.275e-05		0.08	0.0001285		0.08	-5.425e-05
0.08667	9.5e-05		0.08667	5.525e-05		0.08667	0.000126		0.08667	-5.25e-05
0.09333	9.6e-05		0.09333	6.025e-05		0.09333	0.00013525		0.09333	-5.525e-05
0.1	9.95e-05		0.1	6.4e-05		0.1	0.000137		0.1	-5.075e-05
0.10667	0.00010125		0.10667	6.225e-05		0.10667	0.00013325		0.10667	-4.425e-05
0.11333	0.0001015		0.11333	6e-05		0.11333	0.00013125		0.11333	-5.075e-05
0.12	9.425e-05		0.12	6.15e-05		0.12	0.00012425		0.12	-4.8e-05
0.12667	9.9e-05		0.12667	6.475e-05		0.12667	0.00012625		0.12667	-5.125e-05
0.13333	0.000105		0.13333	7.6e-05		0.13333	0.0001255		0.13333	-5.225e-05
0.14	0.00011475		0.14	7.5e-05		0.14	0.000131		0.14	-5.775e-05
0.14667	0.00011375		0.14667	7.275e-05		0.14667	0.00013675		0.14667	-6.2e-05
0.15333	0.00011375		0.15333	7.5e-05		0.15333	0.00013525		0.15333	-6.7e-05
0.16	0.00010775		0.16	7.7e-05		0.16	0.0001355		0.16	-6.85e-05
0.16667	0.00010675		0.16667	7.8e-05		0.16667	0.0001415		0.16667	-6.15e-05
0.17333	0.00011175		0.17333	8e-05		0.17333	0.00014775		0.17333	-6.725e-05
0.18	0.0001125		0.18	7.775e-05		0.18	0.0001435		0.18	-6.85e-05
0.18667	0.00011		0.18667	7.625e-05		0.18667	0.00015125		0.18667	-6.825e-05
0.19333	0.000103		0.19333	7.7e-05		0.19333	0.0001455		0.19333	-6.725e-05
0.2	0.0001005		0.2	7.425e-05		0.2	0.00012975		0.2	-6.8e-05
0.20667	9.475e-05		0.20667	6.5e-05		0.20667	0.0001195		0.20667	-6.55e-05
0.21333	9.525e-05		0.21333	6.775e-05		0.21333	0.000121		0.21333	-6.725e-05
0.22	9.075e-05		0.22	6.375e-05		0.22	0.00012325		0.22	-6.575e-05
0.22667	8.875e-05		0.22667	5.625e-05		0.22667	0.00012025		0.22667	-6.775e-05
0.23333	8.95e-05		0.23333	5e-05		0.23333	0.00011175		0.23333	-6.95e-05
0.24	8.325e-05		0.24	4.525e-05		0.24	0.00011075		0.24	-6.575e-05
0.24667	8.175e-05		0.24667	5.05e-05		0.24667	0.00011475		0.24667	-6.175e-05
0.25333	8.45e-05		0.25333	5.575e-05		0.25333	0.000123		0.25333	-5.9e-05
0.26	8.3e-05		0.26	6.5e-05		0.26	0.00012875		0.26	-5.025e-05
0.26667	7.5e-05		0.26667	5.975e-05		0.26667	0.00013275		0.26667	-5.35e-05
0.27333	7.125e-05		0.27333	6.475e-05		0.27333	0.00012875		0.27333	-5.925e-05
0.28	6.325e-05		0.28	6.5e-05		0.28	0.00013275		0.28	-4.975e-05
0.28667	5.65e-05		0.28667	6.575e-05		0.28667	0.0001425		0.28667	-4.025e-05
0.29333	5.525e-05		0.29333	6.875e-05		0.29333	0.00014775		0.29333	-3.675e-05
0.3	5.175e-05		0.3	6.6e-05		0.3	0.00014525		0.3	-3.3e-05
0.30667	4.15e-05		0.30667	6.65e-05		0.30667	0.0001455		0.30667	-2.975e-05
0.31333	4.425e-05		0.31333	7.35e-05		0.31333	0.0001525		0.31333	-2.975e-05
0.32	4.675e-05		0.32	7.775e-05		0.32	0.0001505		0.32	-2.525e-05
0.32667	5.2e-05		0.32667	7.3e-05		0.32667	0.00015425		0.32667	-1.975e-05
0.33333	5.65e-05		0.33333	7.475e-05		0.33333	0.00015825		0.33333	-2.475e-05
0.34	6.7e-05		0.34	7.875e-05		0.34	0.00015475		0.34	-3.175e-05
0.34667	7.05e-05		0.34667	7.875e-05		0.34667	0.00014625		0.34667	-4.3e-05
0.35333	7.45e-05		0.35333	8.2e-05		0.35333	0.00015575		0.35333	-4.675e-05
0.36	7.875e-05		0.36	7.3e-05		0.36	0.00015375		0.36	-5.2e-05
0.36667	7.2e-05		0.36667	6.15e-05		0.36667	0.00014575		0.36667	-5.35e-05
0.37333	7.425e-05		0.37333	5.75e-05		0.37333	0.00013475		0.37333	-5.825e-05
0.38	7.875e-05		0.38	5.875e-05		0.38	0.000136		0.38	-5.925e-05
0.38667	8.625e-05		0.38667	5.875e-05		0.38667	0.00013775		0.38667	-5.725e-05
0.39333	8.275e-05		0.39333	6.15e-05		0.39333	0.00014125		0.39333	-5.125e-05
0.4	8.4e-05		0.4	5.55e-05		0.4	0.0001405		0.4	-5.2e-05
0.40667	8.65e-05		0.40667	5.2e-05		0.40667	0.00012475		0.40667	-6.025e-05
0.41333	8.475e-05		0.41333	6.175e-05		0.41333	0.00012875		0.41333	-5.7e-05
0.42	8.05e-05		0.42	6.55e-05		0.42	0.00012675		0.42	-6.725e-05
0.42667	8.525e-05		0.42667	7.125e-05		0.42667	0.0001325		0.42667	-6.2e-05
0.43333	7.525e-05		0.43333	7.1e-05		0.43333	0.0001225		0.43333	-6.525e-05
0.44	6.775e-05		0.44	7.525e-05		0.44	0.00011525		0.44	-7.05e-05
0.44667	6.725e-05		0.44667	7.625e-05		0.44667	0.00010975		0.44667	-7.7e-05
0.45333	5.95e-05		0.45333	8.45e-05		0.45333	0.00011475		0.45333	-8.5e-05
0.46	4.975e-05		0.46	8.725e-05		0.46	0.00012075		0.46	-8.575e-05
0.46667	4.725e-05		0.46667	8.825e-05		0.46667	0.00011525		0.46667	-8.75e-05
0.47333	5.975e-05		0.47333	9.3e-05		0.47333	0.00011625		0.47333	-7.875e-05
0.48	5.525e-05		0.48	9.275e-05		0.48	0.00011975		0.48	-7.725e-05
0.48667	5.525e-05		0.48667	9.65e-05		0.48667	0.0001315		0.48667	-8.075e-05
0.49333	5.8e-05		0.49333	9.5e-05		0.49333	0.00013925		0.49333	-7.8e-05
0.5	5.85e-05		0.5	9.525e-05		0.5	0.00014425		0.5	-7.875e-05
0.50667	6.675e-05		0.50667	9.9e-05		0.50667	0.000145		0.50667	-7.175e-05
0.51333	7.05e-05		0.51333	0.0001045		0.51333	0.0001405		0.51333	-6.325e-05
0.52	7.275e-05		0.52	9.925e-05		0.52	0.0001365		0.52	-5.925e-05
0.52667	6.525e-05		0.52667	8.725e-05		0.52667	0.00013675		0.52667	-5.975e-05
0.53333	6.65e-05		0.53333	8.55e-05		0.53333	0.000137		0.53333	-6.425e-05
0.54	6.325e-05		0.54	8.9e-05		0.54	0.0001325		0.54	-5.8e-05
0.54667	5.925e-05		0.54667	8.9e-05		0.54667	0.0001245		0.54667	-5.45e-05
0.55333	5.75e-05		0.55333	8e-05		0.55333	0.00011525		0.55333	-5.15e-05
0.56	5.525e-05		0.56	7.15e-05		0.56	0.000109		0.56	-4.75e-05
0.56667	5.525e-05		0.56667	5.975e-05		0.56667	0.00011875		0.56667	-5.4e-05
0.57333	5.8e-05		0.57333	6.15e-05		0.57333	0.00012825		0.57333	-6.075e-05
0.58	6.05e-05		0.58	7.6e-05		0.58	0.0001375		0.58	-6.45e-05
0.58667	5.625e-05		0.58667	8.15e-05		0.58667	0.00013925		0.58667	-6.9e-05
0.59333	6e-05		0.59333	7.375e-05		0.59333	0.00013625		0.59333	-7.85e-05
0.6	6.175e-05		0.6	7.675e-05		0.6	0.00014325		0.6	-9.325e-05
0.60667	5.525e-05		0.60667	8.075e-05		0.60667	0.00015075		0.60667	-0.0001035
0.61333	5.9e-05		0.61333	8.175e-05		0.61333	0.0001525		0.61333	-0.00011
0.62	7.025e-05		0.62	8.725e-05		0.62	0.00014625		0.62	-0.00011575
0.62667	6.825e-05		0.62667	9.525e-05		0.62667	0.00014875		0.62667	-0.000106
0.63333	6.475e-05		0.63333	8.075e-05		0.63333	0.0001475		0.63333	-0.000104
0.64	7.15e-05		0.64	7.325e-05		0.64	0.00015325		0.64	-9.85e-05
0.64667	7.75e-05		0.64667	7.85e-05		0.64667	0.00015075		0.64667	-9.2e-05
0.65333	7.1e-05		0.65333	7.8e-05		0.65333	0.0001435		0.65333	-8.4e-05
0.66	7.25e-05		0.66	7.6e-05		0.66	0.0001355		0.66	-8.1e-05
0.66667	6.6e-05		0.66667	8.05e-05		0.66667	0.0001255		0.66667	-7.35e-05
0.67333	5.4e-05		0.67333	8.3e-05		0.67333	0.000123		0.67333	-6.675e-05
0.68	5.5e-05		0.68	7.6e-05		0.68	0.000116		0.68	-7.35e-05
0.68667	5.65e-05		0.68667	8.7e-05		0.68667	0.00011325		0.68667	-7.7e-05
0.69333	4.625e-05		0.69333	9.225e-05		0.69333	0.00010125		0.69333	-7.925e-05
0.7	4.05e-05		0.7	9.2e-05		0.7	0.000104		0.7	-7.925e-05
0.70667	4.9e-05		0.70667	9.125e-05		0.70667	0.00010425		0.70667	-7.85e-05
0.71333	4.55e-05		0.71333	0.00010175		0.71333	0.00010375		0.71333	-7.725e-05
0.72	4.65e-05		0.72	0.00010875		0.72	0.0001135		0.72	-7.525e-05
0.72667	4.225e-05		0.72667	0.0001115		0.72667	0.00011575		0.72667	-7.275e-05
0.73333	3.55e-05		0.73333	0.00011575		0.73333	0.0001185		0.73333	-7e-05
0.74	3.65e-05		0.74	0.00010925		0.74	0.00011725		0.74	-6.575e-05
0.74667	4.05e-05		0.74667	0.00010425		0.74667	0.0001185		0.74667	-6.2e-05
0.75333	4.125e-05		0.75333	9.875e-05		0.75333	0.000112		0.75333	-6.45e-05
0.76	3.675e-05		0.76	9.9e-05		0.76	0.00010775		0.76	-7.075e-05
0.76667	3.675e-05		0.76667	0.000101		0.76667	0.000107		0.76667	-7.5e-05
0.77333	3.35e-05		0.77333	9.325e-05		0.77333	0.00010675		0.77333	-7.55e-05
0.78	4.025e-05		0.78	8.225e-05		0.78	0.00011175		0.78	-7.4e-05
0.78667	5.275e-05		0.78667	7.625e-05		0.78667	0.00010625		0.78667	-7.75e-05
0.79333	5.625e-05		0.79333	7.775e-05		0.79333	9.675e-05		0.79333	-7.9e-05
0.8	5.45e-05		0.8	8.375e-05		0.8	9.4e-05		0.8	-8.2e-05
0.80667	4.975e-05		0.80667	8.75e-05		0.80667	9.3e-05		0.80667	-8.625e-05
0.81333	4.9e-05		0.81333	9.15e-05		0.81333	9.375e-05		0.81333	-8.65e-05
0.82	5.2e-05		0.82	9.15e-05		0.82	0.00010175		0.82	-8.25e-05
0.82667	5.875e-05		0.82667	9.25e-05		0.82667	9.9e-05		0.82667	-7.75e-05
0.83333	6.425e-05		0.83333	9.525e-05		0.83333	9.225e-05		0.83333	-7.45e-05
0.84	5.975e-05		0.84	9.6e-05		0.84	9.625e-05		0.84	-7.375e-05
0.84667	5.7e-05		0.84667	0.00010325		0.84667	0.000102		0.84667	-7.425e-05
0.85333	6.625e-05		0.85333	9.95e-05		0.85333	0.00010175		0.85333	-7.2e-05
0.86	6.9e-05		0.86	9.75e-05		0.86	0.0001055		0.86	-6.1e-05
0.86667	7e-05		0.86667	8.775e-05		0.86667	0.00010475		0.86667	-5.15e-05
0.87333	7.2e-05		0.87333	8.05e-05		0.87333	9.6e-05		0.87333	-4.85e-05
0.88	6.775e-05		0.88	7.875e-05		0.88	9.875e-05		0.88	-5e-05
0.88667	5.9e-05		0.88667	7.55e-05		0.88667	9.6e-05		0.88667	-6.125e-05
0.89333	5.475e-05		0.89333	8.2e-05		0.89333	8.775e-05		0.89333	-6.2e-05
0.9	5.05e-05		0.9	8.1e-05		0.9	8.825e-05		0.9	-6.4e-05
0.90667	3.875e-05		0.90667	7.825e-05		0.90667	9.45e-05		0.90667	-7.1e-05
0.91333	3.3e-05		0.91333	7.175e-05		0.91333	9.7e-05		0.91333	-7.4e-05
0.92	3.05e-05		0.92	6.925e-05		0.92	0.0001045		0.92	-7.225e-05
0.92667	2.425e-05		0.92667	6.375e-05		0.92667	0.00011175		0.92667	-6.925e-05
0.93333	2.55e-05		0.93333	6.45e-05		0.93333	0.00011025		0.93333	-7.125e-05
0.94	2.475e-05		0.94	6.65e-05		0.94	0.00011675		0.94	-6.7e-05
0.94667	2.475e-05		0.94667	6.1e-05		0.94667	0.0001215		0.94667	-5.875e-05
0.95333	3e-05		0.95333	6.275e-05		0.95333	0.0001215		0.95333	-4.6e-05
0.96	3.45e-05		0.96	7.2e-05		0.96	0.000118		0.96	-3.875e-05
0.96667	4.425e-05		0.96667	8.725e-05		0.96667	0.000113		0.96667	-4.2e-05
0.97333	4.725e-05		0.97333	9.025e-05		0.97333	0.000107		0.97333	-4.875e-05
0.98	5.375e-05		0.98	9.275e-05		0.98	0.0001055		0.98	-5.1e-05
0.98667	4.975e-05		0.98667	8.675e-05		0.98667	0.00010825		0.98667	-5.725e-05
0.99333	4.6e-05		0.99333	8.95e-05		0.99333	0.00010175		0.99333	-5.875e-05
1	4.975e-05		1	8.3e-05		1	9.775e-05		1	-6.225e-05
1.00667	5.075e-05		1.00667	7.35e-05		1.00667	9.8e-05		1.00667	-7.025e-05
1.01333	5.7e-05		1.01333	6.575e-05		1.01333	9.925e-05		1.01333	-7.325e-05
1.02	5.475e-05		1.02	5.9e-05		1.02	0.00010925		1.02	-6.525e-05
1.02667	5.4e-05		1.02667	6.125e-05		1.02667	0.00011225		1.02667	-6.55e-05
1.03333	5.125e-05		1.03333	6.25e-05		1.03333	0.000118		1.03333	-6.775e-05
1.04	5.575e-05		1.04	6.925e-05		1.04	0.0001185		1.04	-6.15e-05
1.04667	6.6e-05		1.04667	6.975e-05		1.04667	0.00012375		1.04667	-5.8e-05
1.05333	6.45e-05		1.05333	8.075e-05		1.05333	0.000128		1.05333	-6.325e-05
1.06	6.3e-05		1.06	7.7e-05		1.06	0.00013		1.06	-6.525e-05
1.06667	6.35e-05		1.06667	7.5e-05		1.06667	0.000133		1.06667	-6.95e-05
1.07333	6.425e-05		1.07333	7.475e-05		1.07333	0.00012625		1.07333	-8.05e-05
1.08	6.1e-05		1.08	7.475e-05		1.08	0.0001235		1.08	-7.95e-05
1.08667	5.925e-05		1.08667	7.325e-05		1.08667	0.0001135		1.08667	-7.625e-05
1.09333	5.45e-05		1.09333	6.65e-05		1.09333	0.0001125		1.09333	-8.2e-05
1.1	5.1e-05		1.1	5.925e-05		1.1	0.00011125		1.1	-8.025e-05
1.10667	5.4e-05		1.10667	5.175e-05		1.10667	0.00011425		1.10667	-8.3e-05
1.11333	5.175e-05		1.11333	5.7e-05		1.11333	0.000113		1.11333	-8.3e-05
1.12	4.75e-05		1.12	5.475e-05		1.12	0.00010875		1.12	-7.7e-05
1.12667	5.225e-05		1.12667	5.625e-05		1.12667	0.00010825		1.12667	-7.125e-05
1.13333	6.275e-05		1.13333	5.725e-05		1.13333	0.00011075		1.13333	-7.025e-05
1.14	7.15e-05		1.14	5.575e-05		1.14	0.00011025		1.14	-7.5e-05
1.14667	7.375e-05		1.14667	6.3e-05		1.14667	0.0001055		1.14667	-6.825e-05
1.15333	8.1e-05		1.15333	6.6e-05		1.15333	0.000102		1.15333	-6.6e-05
1.16	8.45e-05		1.16	7.2e-05		1.16	0.000102		1.16	-6.275e-05
1.16667	9.025e-05		1.16667	7.4e-05		1.16667	0.0001035		1.16667	-6.1e-05
1.17333	9.225e-05		1.17333	7.975e-05		1.17333	9.8e-05		1.17333	-5.8e-05
1.18	8.775e-05		1.18	7.45e-05		1.18	9.925e-05		1.18	-6.275e-05
1.18667	8.625e-05		1.18667	7.125e-05		1.18667	0.00010125		1.18667	-7.125e-05
1.19333	8.8e-05		1.19333	7.55e-05		1.19333	0.0001075		1.19333	-6.925e-05
1.2	8.85e-05		1.2	8.1e-05		1.2	0.000108		1.2	-7.125e-05
1.20667	8.3e-05		1.20667	8.675e-05		1.20667	0.00010775		1.20667	-7.6e-05
1.21333	7.95e-05		1.21333	8.15e-05		1.21333	0.00011025		1.21333	-7.65e-05
1.22	7.95e-05		1.22	8.175e-05		1.22	0.00011425		1.22	-7.8e-05
1.22667	8.2e-05		1.22667	8.325e-05		1.22667	0.00012375		1.22667	-7.95e-05
1.23333	8.825e-05		1.23333	7.85e-05		1.23333	0.00012825		1.23333	-7.525e-05
1.24	9.25e-05		1.24	8.275e-05		1.24	0.00012675		1.24	-6.3e-05
1.24667	9.125e-05		1.24667	7.95e-05		1.24667	0.0001275		1.24667	-6.65e-05
1.25333	9.625e-05		1.25333	7.65e-05		1.25333	0.0001295		1.25333	-6.55e-05
1.26	0.0001		1.26	6.575e-05		1.26	0.0001305		1.26	-7.125e-05
1.26667	0.0001045		1.26667	6e-05		1.26667	0.00012675		1.26667	-7.1e-05
1.27333	0.000104		1.27333	5.625e-05		1.27333	0.000119		1.27333	-6.975e-05
1.28	0.00010425		1.28	5.125e-05		1.28	0.0001185		1.28	-7.475e-05
1.28667	9.825e-05		1.28667	5.725e-05		1.28667	0.00011675		1.28667	-7.175e-05
1.29333	9.325e-05		1.29333	5.55e-05		1.29333	0.0001215		1.29333	-7.825e-05
1.3	9.375e-05		1.3	5.7e-05		1.3	0.00011075		1.3	-7.3e-05
1.30667	9.675e-05		1.30667	5.6e-05		1.30667	0.000109		1.30667	-7.675e-05
1.31333	9.425e-05		1.31333	6.125e-05		1.31333	0.000111		1.31333	-6.825e-05
1.32	8.7e-05		1.32	6.7e-05		1.32	0.00011225		1.32	-6.825e-05
1.32667	8.05e-05		1.32667	7.15e-05		1.32667	0.00012175		1.32667	-7.3e-05
1.33333	8.15e-05		1.33333	8.2e-05		1.33333	0.00012425		1.33333	-7.2e-05
1.34	8.8e-05		1.34	8.725e-05		1.34	0.000126		1.34	-7.85e-05
1.34667	9.375e-05		1.34667	9.1e-05		1.34667	0.00012725		1.34667	-7.175e-05
1.35333	9.45e-05		1.35333	9.225e-05		1.35333	0.00013475		1.35333	-7.6e-05
1.36	8.6e-05		1.36	9.175e-05		1.36	0.000136		1.36	-8.45e-05
1.36667	7.825e-05		1.36667	9.125e-05		1.36667	0.000134		1.36667	-8.775e-05
1.37333	7.425e-05		1.37333	8.95e-05		1.37333	0.000136		1.37333	-8.675e-05
1.38	7.975e-05		1.38	8.475e-05		1.38	0.00012475		1.38	-8.825e-05
1.38667	7.95e-05		1.38667	7.375e-05		1.38667	0.00012125		1.38667	-9.2e-05
1.39333	6.55e-05		1.39333	7.55e-05		1.39333	0.000113		1.39333	-9.1e-05
1.4	5.175e-05		1.4	7.775e-05		1.4	0.0001025		1.4	-9.825e-05
1.40667	4.5e-05		1.40667	7.575e-05		1.40667	9.65e-05		1.40667	-9.825e-05
1.41333	4.575e-05		1.41333	6.925e-05		1.41333	9.675e-05		1.41333	-9.45e-05
1.42	5.475e-05		1.42	6.575e-05		1.42	9.75e-05		1.42	-9.625e-05
1.42667	6.475e-05		1.42667	6.725e-05		1.42667	9.15e-05		1.42667	-9.525e-05
1.43333	6.15e-05		1.43333	6.825e-05		1.43333	9.375e-05		1.43333	-8.85e-05
1.44	6.075e-05		1.44	6.675e-05		1.44	8.975e-05		1.44	-8.7e-05
1.44667	6.325e-05		1.44667	5.6e-05		1.44667	9.175e-05		1.44667	-8.775e-05
1.45333	6.825e-05		1.45333	5.25e-05		1.45333	9.475e-05		1.45333	-7.9e-05
1.46	7.175e-05		1.46	5.125e-05		1.46	9.875e-05		1.46	-7.85e-05
1.46667	8.475e-05		1.46667	5.225e-05		1.46667	0.0001085		1.46667	-8e-05
1.47333	8.275e-05		1.47333	6.425e-05		1.47333	0.00011175		1.47333	-8.3e-05
1.48	7.65e-05		1.48	6.475e-05		1.48	0.00011525		1.48	-8.3e-05
1.48667	8.075e-05		1.48667	5.9e-05		1.48667	0.0001135		1.48667	-8.475e-05
1.49333	7.625e-05		1.49333	5.625e-05		1.49333	0.00010925		1.49333	-8.4e-05
1.5	7.925e-05		1.5	5.4e-05		1.5	0.0001045		1.5	-8.5e-05
1.50667	7.875e-05		1.50667	5e-05		1.50667	0.0001125		1.50667	-9.325e-05
1.51333	7.625e-05		1.51333	5.575e-05		1.51333	0.00011275		1.51333	-9.225e-05
1.52	6.425e-05		1.52	6.225e-05		1.52	0.000104		1.52	-8.675e-05
1.52667	5.75e-05		1.52667	5.675e-05		1.52667	0.000101		1.52667	-8.975e-05
1.53333	5.6e-05		1.53333	6.1e-05		1.53333	0.00010375		1.53333	-9.2e-05
1.54	4.775e-05		1.54	7.025e-05		1.54	0.000105		1.54	-9.55e-05
1.54667	4.15e-05		1.54667	8.175e-05		1.54667	0.000108		1.54667	-9.225e-05
1.55333	4.25e-05		1.55333	9.075e-05		1.55333	0.0001155		1.55333	-8.9e-05
1.56	3.8e-05		1.56	9.825e-05		1.56	0.00010325		1.56	-8.55e-05
1.56667	3.95e-05		1.56667	0.000104		1.56667	0.000102		1.56667	-8.325e-05
1.57333	4.225e-05		1.57333	0.0001085		1.57333	9.575e-05		1.57333	-8e-05
1.58	4.775e-05		1.58	0.0001085		1.58	9.175e-05		1.58	-8.025e-05
1.58667	4.8e-05		1.58667	0.00010575		1.58667	8.6e-05		1.58667	-8.15e-05
1.59333	5.325e-05		1.59333	0.00011325		1.59333	8.075e-05		1.59333	-8.025e-05
1.6	5.65e-05		1.6	0.00010575		1.6	8.325e-05		1.6	-8.275e-05
1.60667	5.25e-05		1.60667	0.00010575		1.60667	8.3e-05		1.60667	-8.225e-05
1.61333	5.4e-05		1.61333	0.0001025		1.61333	8.875e-05		1.61333	-8.475e-05
1.62	4.825e-05		1.62	8.6e-05		1.62	8.7e-05		1.62	-8.775e-05
1.62667	4.575e-05		1.62667	7.85e-05		1.62667	8.775e-05		1.62667	-9.525e-05
1.63333	4.35e-05		1.63333	7.725e-05		1.63333	8.875e-05		1.63333	-8.8e-05
1.64	4.525e-05		1.64	8.025e-05		1.64	8.925e-05		1.64	-8.375e-05
1.64667	3.825e-05		1.64667	7.475e-05		1.64667	9.4e-05		1.64667	-8.225e-05
1.65333	4e-05		1.65333	7.675e-05		1.65333	9.375e-05		1.65333	-8.375e-05
1.66	4.55e-05		1.66	7.25e-05		1.66	8.7e-05		1.66	-8.25e-05
1.66667	4.55e-05		1.66667	6.825e-05		1.66667	8.65e-05		1.66667	-8.375e-05
1.67333	4.35e-05		1.67333	7.475e-05		1.67333	9.075e-05		1.67333	-8.075e-05
1.68	3.925e-05		1.68	7.4e-05		1.68	9.775e-05		1.68	-7.925e-05
1.68667	3.6e-05		1.68667	7.425e-05		1.68667	0.00010075		1.68667	-7.9e-05
1.69333	3.25e-05		1.69333	7.275e-05		1.69333	9.6e-05		1.69333	-7.7e-05
1.7	3.925e-05		1.7	7.1e-05		1.7	8.9e-05		1.7	-7.35e-05
1.70667	4.05e-05		1.70667	8.3e-05		1.70667	9.05e-05		1.70667	-7.325e-05
1.71333	4.05e-05		1.71333	8.2e-05		1.71333	9.55e-05		1.71333	-7.675e-05
1.72	4.45e-05		1.72	8.75e-05		1.72	9.6e-05		1.72	-7.4e-05
1.72667	5.175e-05		1.72667	8.725e-05		1.72667	9.375e-05		1.72667	-7.8e-05
1.73333	5.2e-05		1.73333	9.65e-05		1.73333	8.975e-05		1.73333	-7.8e-05
1.74	4.7e-05		1.74	9.425e-05		1.74	9.175e-05		1.74	-8.425e-05
1.74667	4.3e-05		1.74667	9.525e-05		1.74667	9.55e-05		1.74667	-8.825e-05
1.75333	3.7e-05		1.75333	9.525e-05		1.75333	0.00010275		1.75333	-8.7e-05
1.76	3.875e-05		1.76	8.8e-05		1.76	9.725e-05		1.76	-7.8e-05
1.76667	3.575e-05		1.76667	9.275e-05		1.76667	9.5e-05		1.76667	-7.775e-05
1.77333	3.225e-05		1.77333	9.05e-05		1.77333	9.475e-05		1.77333	-8.05e-05
1.78	2.775e-05		1.78	0.0001005		1.78	9.725e-05		1.78	-7.575e-05
1.78667	2.675e-05		1.78667	9.825e-05		1.78667	9.65e-05		1.78667	-7.375e-05
1.79333	3.85e-05		1.79333	0.0001025		1.79333	9.85e-05		1.79333	-6.225e-05
1.8	4.65e-05		1.8	0.00010075		1.8	0.00010025		1.8	-5.95e-05
1.80667	4.45e-05		1.80667	9.85e-05		1.80667	0.000108		1.80667	-5.8e-05
1.81333	3.625e-05		1.81333	9.875e-05		1.81333	0.000116		1.81333	-6.375e-05
1.82	3.45e-05		1.82	0.0001		1.82	0.00011525		1.82	-6.2e-05
1.82667	3.4e-05		1.82667	0.000102		1.82667	0.000115		1.82667	-6.65e-05
1.83333	3.075e-05		1.83333	9.5e-05		1.83333	0.0001145		1.83333	-7.4e-05
1.84	3.6e-05		1.84	8.825e-05		1.84	0.00011675		1.84	-7.775e-05
1.84667	3.225e-05		1.84667	8.725e-05		1.84667	0.000109		1.84667	-8.2e-05
1.85333	2.975e-05		1.85333	8.525e-05		1.85333	0.00010525		1.85333	-8.25e-05
1.86	3.4e-05		1.86	9.575e-05		1.86	0.00010225		1.86	-8.625e-05
1.86667	3.65e-05		1.86667	9.225e-05		1.86667	9.975e-05		1.86667	-8.55e-05
1.87333	3.2e-05		1.87333	8.95e-05		1.87333	0.00010625		1.87333	-7.9e-05
1.88	3.45e-05		1.88	8.8e-05		1.88	0.0001065		1.88	-7.275e-05
1.88667	3.825e-05		1.88667	8.85e-05		1.88667	0.00011225		1.88667	-6.95e-05
1.89333	3.65e-05		1.89333	8.825e-05		1.89333	0.00011375		1.89333	-6.1e-05
1.9	3.875e-05		1.9	8.5e-05		1.9	0.000115		1.9	-6.35e-05
1.90667	3.875e-05		1.90667	8.025e-05		1.90667	0.000124		1.90667	-6.65e-05
1.91333	4.15e-05		1.91333	7.55e-05		1.91333	0.000126		1.91333	-7.15e-05
1.92	4.825e-05		1.92	7.675e-05		1.92	0.000124		1.92	-7.425e-05
1.92667	5.825e-05		1.92667	7.9e-05		1.92667	0.00012125		1.92667	-7.9e-05
1.93333	5.7e-05		1.93333	7.8e-05		1.93333	0.00011825		1.93333	-8.2e-05
1.94	6.15e-05		1.94	7.975e-05		1.94	0.00010825		1.94	-7.925e-05
1.94667	5.975e-05		1.94667	8.5e-05		1.94667	0.00010825		1.94667	-7.725e-05
1.95333	5.15e-05		1.95333	9.225e-05		1.95333	0.00010425		1.95333	-8.1e-05
1.96	4.925e-05		1.96	9.1e-05		1.96	9.45e-05		1.96	-8.5e-05
1.96667	4.15e-05		1.96667	8.725e-05		1.96667	8.75e-05		1.96667	-8.425e-05
1.97333	4e-05		1.97333	8.475e-05		1.97333	8.4e-05		1.97333	-8.325e-05
1.98	3.5e-05		1.98	8.825e-05		1.98	8.25e-05		1.98	-8.875e-05
1.98667	3.2e-05		1.98667	8.95e-05		1.98667	8.3e-05		1.98667	-8.8e-05
1.99333	2.75e-05		1.99333	8.75e-05		1.99333	8.275e-05		1.99333	-8.825e-05
2	2.475e-05		2	8.725e-05		2	7.9e-05		2	-9.775e-05
2.00667	3.325e-05		2.00667	8.35e-05		2.00667	8.05e-05		2.00667	-9.05e-05
2.01333	3.225e-05		2.01333	9.675e-05		2.01333	8.675e-05		2.01333	-8.5e-05
2.02	4.075e-05		2.02	9.6e-05		2.02	8.9e-05		2.02	-8.475e-05
2.02667	3.65e-05		2.02667	0.000103		2.02667	9.375e-05		2.02667	-8.875e-05
2.03333	3.9e-05		2.03333	9.5e-05		2.03333	0.00010075		2.03333	-8.8e-05
2.04	4.025e-05		2.04	9.45e-05		2.04	0.00010725		2.04	-8.7e-05
2.04667	3.45e-05		2.04667	8.95e-05		2.04667	0.0001165		2.04667	-8.6e-05
2.05333	3.175e-05		2.05333	8.225e-05		2.05333	0.0001255		2.05333	-7.95e-05
2.06	2.675e-05		2.06	8.2e-05		2.06	0.00012625		2.06	-7.525e-05
2.06667	2.875e-05		2.06667	7.05e-05		2.06667	0.00012175		2.06667	-7.95e-05
2.07333	2.5e-05		2.07333	6.925e-05		2.07333	0.00012475		2.07333	-8.2e-05
2.08	2.45e-05		2.08	6.525e-05		2.08	0.000127		2.08	-7.5e-05
2.08667	1.625e-05		2.08667	7.2e-05		2.08667	0.00012425		2.08667	-6.975e-05
2.09333	1.5e-05		2.09333	7.55e-05		2.09333	0.00011625		2.09333	-6.8e-05
2.1	1.875e-05		2.1	8.1e-05		2.1	0.000108		2.1	-7.4e-05
2.10667	2.4e-05		2.10667	8.325e-05		2.10667	9.85e-05		2.10667	-8.075e-05
2.11333	2.825e-05		2.11333	8.675e-05		2.11333	9.875e-05		2.11333	-9.025e-05
2.12	2.825e-05		2.12	9.025e-05		2.12	9.575e-05		2.12	-7.975e-05
2.12667	2.725e-05		2.12667	9.65e-05		2.12667	8.5e-05		2.12667	-6.8e-05
2.13333	3.475e-05		2.13333	9.675e-05		2.13333	8.575e-05		2.13333	-7.575e-05
2.14	4.45e-05		2.14	9.7e-05		2.14	8.275e-05		2.14	-8.3e-05
2.14667	4.075e-05		2.14667	9.3e-05		2.14667	8.425e-05		2.14667	-8.275e-05
2.15333	4.25e-05		2.15333	9.275e-05		2.15333	8.725e-05		2.15333	-7.825e-05
2.16	4.225e-05		2.16	9.6e-05		2.16	8.4e-05		2.16	-7.8e-05
2.16667	4.3e-05		2.16667	8.675e-05		2.16667	8.3e-05		2.16667	-8.525e-05
2.17333	4.575e-05		2.17333	9.6e-05		2.17333	8.9e-05		2.17333	-9.525e-05
2.18	4.35e-05		2.18	8.975e-05		2.18	9.825e-05		2.18	-0.000102
2.18667	3.175e-05		2.18667	8.65e-05		2.18667	9.375e-05		2.18667	-9.975e-05
2.19333	2.75e-05		2.19333	8.4e-05		2.19333	9.575e-05		2.19333	-0.0001005
2.2	3.275e-05		2.2	8.375e-05		2.2	0.00010125		2.2	-0.00011075
2.20667	3.075e-05		2.20667	8.4e-05		2.20667	0.00010425		2.20667	-0.000109
2.21333	2.775e-05		2.21333	8.175e-05		2.21333	0.0001055		2.21333	-0.00011225
2.22	2.2e-05		2.22	8.675e-05		2.22	9.975e-05		2.22	-0.000102
2.22667	1.725e-05		2.22667	7.875e-05		2.22667	0.000102		2.22667	-9.425e-05
2.23333	1.9e-05		2.23333	7.425e-05		2.23333	9.45e-05		2.23333	-9.025e-05
2.24	2.05e-05		2.24	7.9e-05		2.24	9.65e-05		2.24	-8.825e-05
2.24667	1.95e-05		2.24667	7.375e-05		2.24667	9.5e-05		2.24667	-8.85e-05
2.25333	1.275e-05		2.25333	6.9e-05		2.25333	9.1e-05		2.25333	-8.75e-05
2.26	1.975e-05		2.26	5.775e-05		2.26	9.325e-05		2.26	-9e-05
2.26667	2.975e-05		2.26667	6.2e-05		2.26667	9.75e-05		2.26667	-9.25e-05
2.27333	2.75e-05		2.27333	7.325e-05		2.27333	0.00010325		2.27333	-9.125e-05
2.28	2.925e-05		2.28	8.4e-05		2.28	0.00010475		2.28	-9.625e-05
2.28667	2.4e-05		2.28667	9.775e-05		2.28667	0.0001195		2.28667	-9.775e-05
2.29333	2.825e-05		2.29333	9.75e-05		2.29333	0.000118		2.29333	-9.275e-05
2.3	2.05e-05		2.3	9.975e-05		2.3	0.00012175		2.3	-8.125e-05
2.30667	2.525e-05		2.30667	0.00010825		2.30667	0.0001225		2.30667	-7.25e-05
2.31333	2.025e-05		2.31333	0.000113		2.31333	0.0001015		2.31333	-7.575e-05
2.32	1.8e-05		2.32	0.0001105		2.32	0.000102		2.32	-7.35e-05
2.32667	1.975e-05		2.32667	9.65e-05		2.32667	0.0001065		2.32667	-7.6e-05
2.33333	1.75e-05		2.33333	8.825e-05		2.33333	0.00010725		2.33333	-8.525e-05
2.34	2.4e-05		2.34	7.875e-05		2.34	9.925e-05		2.34	-9.7e-05
2.34667	2.55e-05		2.34667	7.225e-05		2.34667	0.000101		2.34667	-0.00011675
2.35333	3.175e-05		2.35333	6.75e-05		2.35333	9.85e-05		2.35333	-0.00012725
2.36	3.2e-05		2.36	5.675e-05		2.36	0.000103		2.36	-0.00012875
2.36667	3.725e-05		2.36667	6.05e-05		2.36667	0.00011575		2.36667	-0.00012525
2.37333	3.375e-05		2.37333	7e-05		2.37333	0.0001195		2.37333	-0.00012475
2.38	3.675e-05		2.38	7.175e-05		2.38	0.00012125		2.38	-0.0001235
2.38667	4.375e-05		2.38667	7.55e-05		2.38667	0.00011575		2.38667	-0.0001115
2.39333	4.15e-05		2.39333	7.85e-05		2.39333	0.000113		2.39333	-0.00010075
2.4	3.675e-05		2.4	7.575e-05		2.4	0.000116		2.4	-8.45e-05
2.40667	3.7e-05		2.40667	8.275e-05		2.40667	0.00011425		2.40667	-7.875e-05
2.41333	4.275e-05		2.41333	9.4e-05		2.41333	0.00011075		2.41333	-7.725e-05
2.42	3.875e-05		2.42	0.00010125		2.42	0.00011825		2.42	-7.6e-05
2.42667	4.275e-05		2.42667	9.8e-05		2.42667	0.000112		2.42667	-7.25e-05
2.43333	4.9e-05		2.43333	0.00010275		2.43333	0.0001095		2.43333	-7.65e-05
2.44	4.925e-05		2.44	0.00010425		2.44	0.00010725		2.44	-8e-05
2.44667	5.9e-05		2.44667	0.0001095		2.44667	0.00011275		2.44667	-8.425e-05
2.45333	6.025e-05		2.45333	0.00011975		2.45333	0.0001115		2.45333	-8.85e-05
2.46	5.9e-05		2.46	0.0001195		2.46	0.00011175		2.46	-0.00010175
2.46667	4.25e-05		2.46667	0.0001075		2.46667	0.0001035		2.46667	-0.0001135
2.47333	3.4e-05		2.47333	8.825e-05		2.47333	9e-05		2.47333	-0.00012325
2.48	2.125e-05		2.48	6.525e-05		2.48	7.65e-05		2.48	-0.0001465
2.48667	-1e-06		2.48667	4.125e-05		2.48667	4.95e-05		2.48667	-0.00017125
2.49333	-3.225e-05		2.49333	5.25e-06		2.49333	2.225e-05		2.49333	-0.00020675
2.5	-7.95e-05		2.5	-4.25e-05		2.5	-2.275e-05		2.5	-0.000254
2.50667	-0.00012325		2.50667	-9.25e-05		2.50667	-7.675e-05		2.50667	-0.000315
2.51333	-0.000179		2.51333	-0.000156		2.51333	-0.0001315		2.51333	-0.00037575
2.52	-0.0002335		2.52	-0.00022025		2.52	-0.00019475		2.52	-0.00045475
2.52667	-0.00029875		2.52667	-0.000289		2.52667	-0.00026		2.52667	-0.000545
2.53333	-0.00036975		2.53333	-0.000364		2.53333	-0.0003195		2.53333	-0.0006295
2.54	-0.00044625		2.54	-0.00044225		2.54	-0.00038825		2.54	-0.00071775
2.54667	-0.000521		2.54667	-0.000521		2.54667	-0.000471		2.54667	-0.0007965
2.55333	-0.00059525		2.55333	-0.00060925		2.55333	-0.00055025		2.55333	-0.00087225
2.56	-0.00068075		2.56	-0.000695		2.56	-0.000632		2.56	-0.00095175
2.56667	-0.000762		2.56667	-0.0007795		2.56667	-0.0007255		2.56667	-0.00104
2.57333	-0.00084575		2.57333	-0.00086825		2.57333	-0.00081475		2.57333	-0.00111
2.58	-0.00093		2.58	-0.00095875		2.58	-0.00090325		2.58	-0.00119
2.58667	-0.00101		2.58667	-0.00104		2.58667	-0.000989		2.58667	-0.00127
2.59333	-0.0011		2.59333	-0.00113		2.59333	-0.00107		2.59333	-0.00135
2.6	-0.00119		2.6	-0.00123		2.6	-0.00114		2.6	-0.00144
2.60667	-0.00127		2.60667	-0.0013		2.60667	-0.00123		2.60667	-0.00153
2.61333	-0.00135		2.61333	-0.00138		2.61333	-0.00131		2.61333	-0.00161
2.62	-0.00143		2.62	-0.00145		2.62	-0.00139		2.62	-0.00169
2.62667	-0.00151		2.62667	-0.00152		2.62667	-0.00146		2.62667	-0.00177
2.63333	-0.0016		2.63333	-0.0016		2.63333	-0.00155		2.63333	-0.00186
2.64	-0.0017		2.64	-0.00168		2.64	-0.00164		2.64	-0.00193
2.64667	-0.00178		2.64667	-0.00176		2.64667	-0.00173		2.64667	-0.00201
2.65333	-0.00186		2.65333	-0.00184		2.65333	-0.00183		2.65333	-0.0021
2.66	-0.00196		2.66	-0.00193		2.66	-0.00191		2.66	-0.00219
2.66667	-0.00205		2.66667	-0.00202		2.66667	-0.002		2.66667	-0.00228
2.67333	-0.00214		2.67333	-0.00211		2.67333	-0.00208		2.67333	-0.00237
2.68	-0.00224		2.68	-0.00222		2.68	-0.00218		2.68	-0.00247
2.68667	-0.00234		2.68667	-0.00231		2.68667	-0.00227		2.68667	-0.00257
2.69333	-0.00245		2.69333	-0.00242		2.69333	-0.00238		2.69333	-0.00268
2.7	-0.00257		2.7	-0.00255		2.7	-0.0025		2.7	-0.00279
2.70667	-0.00271		2.70667	-0.00269		2.70667	-0.00261		2.70667	-0.00292
2.71333	-0.00286		2.71333	-0.00283		2.71333	-0.00275		2.71333	-0.00305
2.72	-0.00303		2.72	-0.00301		2.72	-0.00292		2.72	-0.00321
2.72667	-0.00324		2.72667	-0.00325		2.72667	-0.00312		2.72667	-0.0034
2.73333	-0.00354		2.73333	-0.00355		2.73333	-0.0034		2.73333	-0.00365
2.74	-0.00392		2.74	-0.00394		2.74	-0.00377		2.74	-0.004
2.74667	-0.0044		2.74667	-0.00443		2.74667	-0.00423		2.74667	-0.00445
2.75333	-0.00497		2.75333	-0.005		2.75333	-0.00478		2.75333	-0.00498
2.76	-0.00561		2.76	-0.00562		2.76	-0.00542		2.76	-0.00557
2.76667	-0.00627		2.76667	-0.00627		2.76667	-0.00608		2.76667	-0.00617
2.77333	-0.00691		2.77333	-0.00688		2.77333	-0.00672		2.77333	-0.00677
2.78	-0.00747		2.78	-0.00741		2.78	-0.00729		2.78	-0.00729
2.78667	-0.00789		2.78667	-0.0078		2.78667	-0.00774		2.78667	-0.00769
2.79333	-0.00813		2.79333	-0.00801		2.79333	-0.00802		2.79333	-0.00793
2.8	-0.00818		2.8	-0.00803		2.8	-0.0081		2.8	-0.00799
2.80667	-0.00802		2.80667	-0.00784		2.80667	-0.00799		2.80667	-0.00784
2.81333	-0.00768		2.81333	-0.00747		2.81333	-0.00768		2.81333	-0.00754
2.82	-0.00717		2.82	-0.00696		2.82	-0.00723		2.82	-0.00707
2.82667	-0.00655		2.82667	-0.00629		2.82667	-0.00663		2.82667	-0.00644
2.83333	-0.0058		2.83333	-0.0055		2.83333	-0.00593		2.83333	-0.00567
2.84	-0.00493		2.84	-0.00458		2.84	-0.00509		2.84	-0.00479
2.84667	-0.00397		2.84667	-0.00359		2.84667	-0.00415		2.84667	-0.00379
2.85333	-0.00295		2.85333	-0.00253		2.85333	-0.00313		2.85333	-0.00273
2.86	-0.00191		2.86	-0.00145		2.86	-0.00207		2.86	-0.00165
2.86667	-0.0008665		2.86667	-0.000385		2.86667	-0.00101		2.86667	-0.000591
2.87333	0.00013225		2.87333	0.0006295		2.87333	2.15e-05		2.87333	0.0004135
2.88	0.00106		2.88	0.00153		2.88	0.0009875		2.88	0.00131
2.88667	0.00185		2.88667	0.00229		2.88667	0.00184		2.88667	0.00205
2.89333	0.00248		2.89333	0.00287		2.89333	0.00252		2.89333	0.00263
2.9	0.00295		2.9	0.00328		2.9	0.00303		2.9	0.00303
2.90667	0.00325		2.90667	0.00352		2.90667	0.00336		2.90667	0.00327
2.91333	0.00341		2.91333	0.00362		2.91333	0.00354		2.91333	0.00337
2.92	0.00344		2.92	0.00361		2.92	0.00359		2.92	0.00339
2.92667	0.0034		2.92667	0.00353		2.92667	0.00355		2.92667	0.00331
2.93333	0.0033		2.93333	0.0034		2.93333	0.00344		2.93333	0.00318
2.94	0.00316		2.94	0.00324		2.94	0.0033		2.94	0.00302
2.94667	0.00301		2.94667	0.00306		2.94667	0.00314		2.94667	0.00286
2.95333	0.00286		2.95333	0.00291		2.95333	0.00299		2.95333	0.00269
2.96	0.00272		2.96	0.00277		2.96	0.00285		2.96	0.00255
2.96667	0.00262		2.96667	0.00264		2.96667	0.00273		2.96667	0.00243
2.97333	0.00253		2.97333	0.00253		2.97333	0.00263		2.97333	0.00232
2.98	0.00247		2.98	0.00245		2.98	0.00255		2.98	0.00225
2.98667	0.00243		2.98667	0.0024		2.98667	0.00251		2.98667	0.0022
2.99333	0.00241		2.99333	0.00238		2.99333	0.00247		2.99333	0.00218
3	0.00241		3	0.00239		3	0.00246		3	0.00217
3.00667	0.00243		3.00667	0.00242		3.00667	0.00246		3.00667	0.00219
3.01333	0.00246		3.01333	0.00245		3.01333	0.00249		3.01333	0.00222
3.02	0.00252		3.02	0.00251		3.02	0.00254		3.02	0.00227
3.02667	0.00258		3.02667	0.00258		3.02667	0.0026		3.02667	0.00233
3.03333	0.00266		3.03333	0.00265		3.03333	0.00268		3.03333	0.00239
3.04	0.00275		3.04	0.00274		3.04	0.00275		3.04	0.00247
3.04667	0.00285		3.04667	0.00283		3.04667	0.00285		3.04667	0.00255
3.05333	0.00296		3.05333	0.00291		3.05333	0.00294		3.05333	0.00265
3.06	0.00307		3.06	0.00301		3.06	0.00304		3.06	0.00274
3.06667	0.00318		3.06667	0.0031		3.06667	0.00314		3.06667	0.00283
3.07333	0.00328		3.07333	0.00319		3.07333	0.00323		3.07333	0.00291
3.08	0.00336		3.08	0.00327		3.08	0.00331		3.08	0.00298
3.08667	0.00341		3.08667	0.00331		3.08667	0.00336		3.08667	0.00304
3.09333	0.00343		3.09333	0.00332		3.09333	0.00338		3.09333	0.00306
3.1	0.00339		3.1	0.00328		3.1	0.00335		3.1	0.00303
3.10667	0.0033		3.10667	0.00318		3.10667	0.00327		3.10667	0.00294
3.11333	0.00312		3.11333	0.00301		3.11333	0.00311		3.11333	0.00279
3.12	0.00287		3.12	0.00278		3.12	0.00287		3.12	0.00257
3.12667	0.00255		3.12667	0.00247		3.12667	0.00257		3.12667	0.0023
3.13333	0.00218		3.13333	0.00211		3.13333	0.00221		3.13333	0.00197
3.14	0.00178		3.14	0.00173		3.14	0.00181		3.14	0.00161
3.14667	0.00137		3.14667	0.00134		3.14667	0.00139		3.14667	0.00123
3.15333	0.00101		3.15333	0.00097775		3.15333	0.001		3.15333	0.00088525
3.16	0.000694		3.16	0.00067925		3.16	0.00066625		3.16	0.000591
3.16667	0.0004705		3.16667	0.0004515		3.16667	0.000412		3.16667	0.000363
3.17333	0.00032525		3.17333	0.0003175		3.17333	0.000248		3.17333	0.00022975
3.18	0.0002805		3.18	0.000288		3.18	0.00018775		3.18	0.00018575
3.18667	0.00033325		3.18667	0.00034425		3.18667	0.00022725		3.18667	0.000227
3.19333	0.00045975		3.19333	0.000482		3.19333	0.00034425		3.19333	0.000356
3.2	0.0006465		3.2	0.000679		3.2	0.000534		3.2	0.000548
3.20667	0.0008585		3.20667	0.00090675		3.20667	0.00076225		3.20667	0.000769
3.21333	0.00109		3.21333	0.00115		3.21333	0.00101		3.21333	0.001
3.22	0.00131		3.22	0.00139		3.22	0.00125		3.22	0.00125
3.22667	0.00152		3.22667	0.00162		3.22667	0.0015		3.22667	0.00148
3.23333	0.00171		3.23333	0.00182		3.23333	0.00171		3.23333	0.00169
3.24	0.00187		3.24	0.002		3.24	0.00189		3.24	0.00186
3.24667	0.00198		3.24667	0.00213		3.24667	0.00204		3.24667	0.00199
3.25333	0.00205		3.25333	0.00221		3.25333	0.00214		3.25333	0.00209
3.26	0.0021		3.26	0.00227		3.26	0.00221		3.26	0.00216
3.26667	0.0021		3.26667	0.0023		3.26667	0.00224		3.26667	0.00219
3.27333	0.00207		3.27333	0.00229		3.27333	0.00224		3.27333	0.00218
3.28	0.00202		3.28	0.00224		3.28	0.0022		3.28	0.00214
3.28667	0.00194		3.28667	0.00218		3.28667	0.00214		3.28667	0.00207
3.29333	0.00185		3.29333	0.00209		3.29333	0.00206		3.29333	0.00198
3.3	0.00175		3.3	0.00198		3.3	0.00196		3.3	0.00187
3.30667	0.00165		3.30667	0.00186		3.30667	0.00185		3.30667	0.00175
3.31333	0.00153		3.31333	0.00173		3.31333	0.00172		3.31333	0.00162
3.32	0.0014		3.32	0.00159		3.32	0.00159		3.32	0.00148
3.32667	0.00127		3.32667	0.00144		3.32667	0.00145		3.32667	0.00134
3.33333	0.00113		3.33333	0.0013		3.33333	0.0013		3.33333	0.00119
3.34	0.001		3.34	0.00116		3.34	0.00116		3.34	0.00105
3.34667	0.00087275		3.34667	0.00102		3.34667	0.00102		3.34667	0.00091325
3.35333	0.00073275		3.35333	0.000887		3.35333	0.000886		3.35333	0.0007815
3.36	0.00059525		3.36	0.00076325		3.36	0.0007535		3.36	0.000648
3.36667	0.00046425		3.36667	0.00063375		3.36667	0.00063025		3.36667	0.0005155
3.37333	0.00035175		3.37333	0.0005135		3.37333	0.00051325		3.37333	0.0004025
3.38	0.0002455		3.38	0.00040325		3.38	0.0004075		3.38	0.0002875
3.38667	0.00014525		3.38667	0.00029975		3.38667	0.00030825		3.38667	0.0001795
3.39333	4.95e-05		3.39333	0.0001965		3.39333	0.00020675		3.39333	7.45e-05
3.4	-5.15e-05		3.4	9.775e-05		3.4	0.000116		3.4	-3.325e-05
3.40667	-0.000131		3.40667	-1.75e-06		3.40667	2.425e-05		3.40667	-0.0001275
3.41333	-0.00020975		3.41333	-9.65e-05		3.41333	-6.3e-05		3.41333	-0.0002195
3.42	-0.0002785		3.42	-0.00017375		3.42	-0.00014425		3.42	-0.000306
3.42667	-0.00035825		3.42667	-0.00025475		3.42667	-0.000226		3.42667	-0.00039475
3.43333	-0.00044		3.43333	-0.00033425		3.43333	-0.0002975		3.43333	-0.0004735
3.44	-0.000505		3.44	-0.0004035		3.44	-0.0003675		3.44	-0.000549
3.44667	-0.00056825		3.44667	-0.00047		3.44667	-0.00043075		3.44667	-0.000613
3.45333	-0.000618		3.45333	-0.0005265		3.45333	-0.0004925		3.45333	-0.000674
3.46	-0.00068025		3.46	-0.000577		3.46	-0.00054975		3.46	-0.00074275
3.46667	-0.00072575		3.46667	-0.0006215		3.46667	-0.00059825		3.46667	-0.00079775
3.47333	-0.00076125		3.47333	-0.00067275		3.47333	-0.00062675		3.47333	-0.00084675
3.48	-0.0007835		3.48	-0.0007055		3.48	-0.00065225		3.48	-0.00088225
3.48667	-0.000797		3.48667	-0.00073175		3.48667	-0.00068225		3.48667	-0.00090875
3.49333	-0.000809		3.49333	-0.000754		3.49333	-0.0006985		3.49333	-0.00092675
3.5	-0.00081025		3.5	-0.000762		3.5	-0.000708		3.5	-0.000948
3.50667	-0.000811		3.50667	-0.0007685		3.50667	-0.0007075		3.50667	-0.00094825
3.51333	-0.000788		3.51333	-0.00077325		3.51333	-0.000702		3.51333	-0.00095125
3.52	-0.000771		3.52	-0.00077675		3.52	-0.00069625		3.52	-0.0009395
3.52667	-0.00076325		3.52667	-0.0007595		3.52667	-0.000704		3.52667	-0.0009345
3.53333	-0.0007525		3.53333	-0.00074		3.53333	-0.00070125		3.53333	-0.00092525
3.54	-0.00073275		3.54	-0.0007245		3.54	-0.000692		3.54	-0.000919
3.54667	-0.000718		3.54667	-0.00070425		3.54667	-0.00068475		3.54667	-0.00092
3.55333	-0.00069425		3.55333	-0.0006795		3.55333	-0.00068275		3.55333	-0.00090575
3.56	-0.00067175		3.56	-0.00066825		3.56	-0.0006745		3.56	-0.00089775
3.56667	-0.00066075		3.56667	-0.000652		3.56667	-0.000659		3.56667	-0.000881
3.57333	-0.00064325		3.57333	-0.00063125		3.57333	-0.00064075		3.57333	-0.0008655
3.58	-0.00062525		3.58	-0.0006235		3.58	-0.0006285		3.58	-0.00084475
3.58667	-0.0006105		3.58667	-0.00062075		3.58667	-0.00060675		3.58667	-0.00083725
3.59333	-0.00059125		3.59333	-0.000606		3.59333	-0.000592		3.59333	-0.00082475
3.6	-0.0005785		3.6	-0.00059675		3.6	-0.00057975		3.6	-0.00080225
3.60667	-0.0005765		3.60667	-0.00059275		3.60667	-0.00056525		3.60667	-0.000791
3.61333	-0.00057425		3.61333	-0.000577		3.61333	-0.000553		3.61333	-0.0007875
3.62	-0.000563		3.62	-0.000569		3.62	-0.00055075		3.62	-0.00077825
3.62667	-0.000562		3.62667	-0.0005655		3.62667	-0.000546		3.62667	-0.000782
3.63333	-0.000556		3.63333	-0.00055675		3.63333	-0.00053375		3.63333	-0.000777
3.64	-0.0005515		3.64	-0.0005465		3.64	-0.00053725		3.64	-0.0007705
3.64667	-0.00055125		3.64667	-0.00054875		3.64667	-0.000533		3.64667	-0.000772
3.65333	-0.00054725		3.65333	-0.00055025		3.65333	-0.00052675		3.65333	-0.000779
3.66	-0.000548		3.66	-0.00055425		3.66	-0.000517		3.66	-0.00077725
3.66667	-0.00054175		3.66667	-0.00055975		3.66667	-0.00051525		3.66667	-0.0007685
3.67333	-0.0005365		3.67333	-0.0005595		3.67333	-0.00051025		3.67333	-0.00077
3.68	-0.00052375		3.68	-0.00054925		3.68	-0.00050775		3.68	-0.00075675
3.68667	-0.0005145		3.68667	-0.000532		3.68667	-0.00050575		3.68667	-0.00075275
3.69333	-0.00051075		3.69333	-0.00052675		3.69333	-0.0004965		3.69333	-0.000744
3.7	-0.00050775		3.7	-0.000511		3.7	-0.00049		3.7	-0.0007345
3.70667	-0.000504		3.70667	-0.00050325		3.70667	-0.000483		3.70667	-0.00072725
3.71333	-0.000492		3.71333	-0.000487		3.71333	-0.00048025		3.71333	-0.000717
3.72	-0.0004825		3.72	-0.000471		3.72	-0.00047225		3.72	-0.00070675
3.72667	-0.00046825		3.72667	-0.00045025		3.72667	-0.00045775		3.72667	-0.0006875
3.73333	-0.00045425		3.73333	-0.000437		3.73333	-0.00044375		3.73333	-0.0006815
3.74	-0.000433		3.74	-0.00043175		3.74	-0.0004265		3.74	-0.000674
3.74667	-0.000411		3.74667	-0.0004185		3.74667	-0.000399		3.74667	-0.00066425
3.75333	-0.00038125		3.75333	-0.000408		3.75333	-0.000373		3.75333	-0.00064875
3.76	-0.000343		3.76	-0.0003835		3.76	-0.00035325		3.76	-0.00062325
3.76667	-0.000298		3.76667	-0.00035475		3.76667	-0.00032375		3.76667	-0.00060375
3.77333	-0.000251		3.77333	-0.00032025		3.77333	-0.000288		3.77333	-0.0005825
3.78	-0.0002055		3.78	-0.0002845		3.78	-0.000248		3.78	-0.00055775
3.78667	-0.0001435		3.78667	-0.00024275		3.78667	-0.00020425		3.78667	-0.00052725
3.79333	-7.725e-05		3.79333	-0.0002015		3.79333	-0.00015875		3.79333	-0.00048275
3.8	3.25e-06		3.8	-0.00015075		3.8	-0.00011125		3.8	-0.000432
3.80667	9.175e-05		3.80667	-8.75e-05		3.80667	-4.75e-05		3.80667	-0.000373
3.81333	0.0001825		3.81333	-2.325e-05		3.81333	3.9e-05		3.81333	-0.0003115
3.82	0.00027825		3.82	4.55e-05		3.82	0.000129		3.82	-0.000246
3.82667	0.000387		3.82667	0.00011775		3.82667	0.00021475		3.82667	-0.0001775
3.83333	0.0004965		3.83333	0.000199		3.83333	0.0002955		3.83333	-0.00010125
3.84	0.00060275		3.84	0.00029325		3.84	0.00038575		3.84	-1.15e-05
3.84667	0.00071375		3.84667	0.00039975		3.84667	0.0004985		3.84667	7.525e-05
3.85333	0.00082725		3.85333	0.0005115		3.85333	0.00061625		3.85333	0.00016325
3.86	0.00094525		3.86	0.0006175		3.86	0.00073025		3.86	0.0002545
3.86667	0.00107		3.86667	0.00073825		3.86667	0.000838		3.86667	0.000356
3.87333	0.0012		3.87333	0.00085975		3.87333	0.000951		3.87333	0.0004675
3.88	0.00133		3.88	0.0009865		3.88	0.00108		3.88	0.000582
3.88667	0.00146		3.88667	0.00112		3.88667	0.00122		3.88667	0.00069925
3.89333	0.00159		3.89333	0.00124		3.89333	0.00135		3.89333	0.0008175
3.9	0.00173		3.9	0.00137		3.9	0.00148		3.9	0.00094475
3.90667	0.00187		3.90667	0.0015		3.90667	0.00161		3.90667	0.00108
3.91333	0.002		3.91333	0.00164		3.91333	0.00175		3.91333	0.00123
3.92	0.00212		3.92	0.00177		3.92	0.00189		3.92	0.00137
3.92667	0.00225		3.92667	0.00192		3.92667	0.00203		3.92667	0.00151
3.93333	0.00237		3.93333	0.00205		3.93333	0.00216		3.93333	0.00167
3.94	0.0025		3.94	0.0022		3.94	0.00231		3.94	0.00182
3.94667	0.00264		3.94667	0.00235		3.94667	0.00245		3.94667	0.00197
3.95333	0.00278		3.95333	0.0025		3.95333	0.0026		3.95333	0.00213
3.96	0.00291		3.96	0.00265		3.96	0.00274		3.96	0.00228
3.96667	0.00304		3.96667	0.0028		3.96667	0.00288		3.96667	0.00242
3.97333	0.00318		3.97333	0.00296		3.97333	0.00302		3.97333	0.00257
3.98	0.00333		3.98	0.0031		3.98	0.00316		3.98	0.00271
3.98667	0.00345		3.98667	0.00325		3.98667	0.0033		3.98667	0.00284
3.99333	0.00355		3.99333	0.00338		3.99333	0.00342		3.99333	0.00297
4	0.00359		4	0.00348		4	0.00352		4	0.00307
4.00667	0.00355		4.00667	0.00351		4.00667	0.00358		4.00667	0.00313
4.01333	0.00343		4.01333	0.00348		4.01333	0.00356		4.01333	0.00311
4.02	0.00323		4.02	0.00336		4.02	0.00346		4.02	0.00303
4.02667	0.00292		4.02667	0.00315		4.02667	0.00325		4.02667	0.00285
4.03333	0.00254		4.03333	0.00286		4.03333	0.00297		4.03333	0.0026
4.04	0.0021		4.04	0.0025		4.04	0.0026		4.04	0.00229
4.04667	0.00162		4.04667	0.00208		4.04667	0.00217		4.04667	0.00192
4.05333	0.00114		4.05333	0.00163		4.05333	0.0017		4.05333	0.00151
4.06	0.0006915		4.06	0.00119		4.06	0.00123		4.06	0.00111
4.06667	0.00028325		4.06667	0.0007835		4.06667	0.0007805		4.06667	0.0007315
4.07333	-6.25e-05		4.07333	0.0004255		4.07333	0.00038275		4.07333	0.00038225
4.08	-0.00033975		4.08	0.0001205		4.08	5.25e-05		4.08	8.975e-05
4.08667	-0.0005675		4.08667	-0.00013125		4.08667	-0.0002275		4.08667	-0.0001515
4.09333	-0.00073725		4.09333	-0.0003475		4.09333	-0.00044875		4.09333	-0.0003595
4.1	-0.000868		4.1	-0.000515		4.1	-0.00061875		4.1	-0.00052225
4.10667	-0.00095775		4.10667	-0.00063675		4.10667	-0.00074875		4.10667	-0.00064975
4.11333	-0.00102		4.11333	-0.00072275		4.11333	-0.00083925		4.11333	-0.00076475
4.12	-0.00105		4.12	-0.00078725		4.12	-0.00089975		4.12	-0.000853
4.12667	-0.00107		4.12667	-0.00083875		4.12667	-0.0009365		4.12667	-0.000909
4.13333	-0.00106		4.13333	-0.00085875		4.13333	-0.00095525		4.13333	-0.0009375
4.14	-0.00104		4.14	-0.00086675		4.14	-0.000944		4.14	-0.00095425
4.14667	-0.001		4.14667	-0.00084575		4.14667	-0.000923		4.14667	-0.00095725
4.15333	-0.0009625		4.15333	-0.0008125		4.15333	-0.00089275		4.15333	-0.0009465
4.16	-0.00091575		4.16	-0.00077925		4.16	-0.00084325		4.16	-0.000925
4.16667	-0.0008585		4.16667	-0.0007455		4.16667	-0.00079725		4.16667	-0.0008805
4.17333	-0.00081125		4.17333	-0.00070925		4.17333	-0.00075425		4.17333	-0.000839
4.18	-0.0007505		4.18	-0.00065425		4.18	-0.00070675		4.18	-0.000795
4.18667	-0.000696		4.18667	-0.000606		4.18667	-0.0006565		4.18667	-0.00075275
4.19333	-0.00064125		4.19333	-0.00056025		4.19333	-0.0006075		4.19333	-0.0007185
4.2	-0.000587		4.2	-0.00051175		4.2	-0.0005515		4.2	-0.0006735
4.20667	-0.00053525		4.20667	-0.00046875		4.20667	-0.0004965		4.20667	-0.00062975
4.21333	-0.0004805		4.21333	-0.0004275		4.21333	-0.00045		4.21333	-0.00059325
4.22	-0.00042525		4.22	-0.00038775		4.22	-0.0004045		4.22	-0.0005605
4.22667	-0.0003675		4.22667	-0.0003405		4.22667	-0.00035575		4.22667	-0.0005185
4.23333	-0.0003255		4.23333	-0.00030125		4.23333	-0.0003025		4.23333	-0.00047825
4.24	-0.00028		4.24	-0.000257		4.24	-0.00025575		4.24	-0.00044625
4.24667	-0.0002295		4.24667	-0.00020875		4.24667	-0.00021325		4.24667	-0.000399
4.25333	-0.0001925		4.25333	-0.000172		4.25333	-0.00018325		4.25333	-0.00036725
4.26	-0.000152		4.26	-0.0001395		4.26	-0.000157		4.26	-0.000341
4.26667	-0.00011875		4.26667	-9.625e-05		4.26667	-0.00012125		4.26667	-0.00031175
4.27333	-8.825e-05		4.27333	-5.975e-05		4.27333	-8.825e-05		4.27333	-0.000287
4.28	-5.8e-05		4.28	-3.7e-05		4.28	-5.925e-05		4.28	-0.00025
4.28667	-2.775e-05		4.28667	-1.15e-05		4.28667	-2.975e-05		4.28667	-0.00022325
4.29333	5e-06		4.29333	7.5e-07		4.29333	1e-06		4.29333	-0.0001925
4.3	1.95e-05		4.3	1.625e-05		4.3	2.3e-05		4.3	-0.00017025
4.30667	4.025e-05		4.30667	1.95e-05		4.30667	4.975e-05		4.30667	-0.00014675
4.31333	6.3e-05		4.31333	3.3e-05		4.31333	7.9e-05		4.31333	-0.000128
4.32	9.075e-05		4.32	3.65e-05		4.32	9.175e-05		4.32	-0.00011
4.32667	0.00010875		4.32667	5.55e-05		4.32667	0.00010725		4.32667	-9.05e-05
4.33333	0.000119		4.33333	7.1e-05		4.33333	0.0001235		4.33333	-8.65e-05
4.34	0.0001295		4.34	8.4e-05		4.34	0.00013525		4.34	-7.625e-05
4.34667	0.000132		4.34667	0.0001085		4.34667	0.000148		4.34667	-6.775e-05
4.35333	0.00014525		4.35333	0.00011275		4.35333	0.0001575		4.35333	-7.35e-05
4.36	0.00016425		4.36	0.00013525		4.36	0.000164		4.36	-6.4e-05
4.36667	0.000172		4.36667	0.00015175		4.36667	0.000166		4.36667	-5.125e-05
4.37333	0.000177		4.37333	0.000157		4.37333	0.00017275		4.37333	-4.825e-05
4.38	0.0001815		4.38	0.000153		4.38	0.00017175		4.38	-4.525e-05
4.38667	0.00019325		4.38667	0.000161		4.38667	0.0001765		4.38667	-4.85e-05
4.39333	0.0001985		4.39333	0.000168		4.39333	0.000177		4.39333	-4.75e-05
4.4	0.0002085		4.4	0.000165		4.4	0.00017775		4.4	-4.35e-05
4.40667	0.0002105		4.40667	0.00017475		4.40667	0.000183		4.40667	-3.825e-05
4.41333	0.000201		4.41333	0.000175		4.41333	0.000185		4.41333	-3.25e-05
4.42	0.00019625		4.42	0.000171		4.42	0.00019025		4.42	-2.7e-05
4.42667	0.0001995		4.42667	0.0001775		4.42667	0.00019075		4.42667	-1.375e-05
4.43333	0.0001995		4.43333	0.00018425		4.43333	0.00019825		4.43333	-1.4e-05
4.44	0.0001985		4.44	0.000184		4.44	0.0002035		4.44	5e-07
4.44667	0.00020725		4.44667	0.00017025		4.44667	0.0002135		4.44667	4e-06
4.45333	0.00020475		4.45333	0.000165		4.45333	0.00021225		4.45333	-2e-06
4.46	0.00020225		4.46	0.000169		4.46	0.00020575		4.46	2.5e-07
4.46667	0.00020225		4.46667	0.00017225		4.46667	0.000204		4.46667	-7.5e-07
4.47333	0.000203		4.47333	0.00018275		4.47333	0.0002085		4.47333	-1.2e-05
4.48	0.0002015		4.48	0.00018125		4.48	0.000206		4.48	-1.65e-05
4.48667	0.00020625		4.48667	0.0001765		4.48667	0.0002055		4.48667	-9.5e-06
4.49333	0.00020925		4.49333	0.000175		4.49333	0.0002		4.49333	-2.375e-05
4.5	0.00020975		4.5	0.00018175		4.5	0.00018625		4.5	-2.725e-05
4.50667	0.0002155		4.50667	0.00018325		4.50667	0.0001825		4.50667	-2.325e-05
4.51333	0.0002255		4.51333	0.00017925		4.51333	0.0001885		4.51333	-1.4e-05
4.52	0.00023575		4.52	0.00017525		4.52	0.00018675		4.52	-1.875e-05
4.52667	0.0002385		4.52667	0.000162		4.52667	0.00017775		4.52667	-3.75e-06
4.53333	0.00023775		4.53333	0.00015475		4.53333	0.00017875		4.53333	1.75e-06
4.54	0.00023675		4.54	0.0001595		4.54	0.000171		4.54	5e-06
4.54667	0.0002385		4.54667	0.00016075		4.54667	0.0001645		4.54667	1.075e-05
4.55333	0.00023225		4.55333	0.00015775		4.55333	0.00016625		4.55333	1.35e-05
4.56	0.0002365		4.56	0.00015325		4.56	0.00016475		4.56	1.75e-05
4.56667	0.00024075		4.56667	0.000143		4.56667	0.00016025		4.56667	1.15e-05
4.57333	0.00024175		4.57333	0.00014525		4.57333	0.00015975		4.57333	1.425e-05
4.58	0.00024725		4.58	0.0001495		4.58	0.0001585		4.58	4.75e-06
4.58667	0.000242		4.58667	0.00016225		4.58667	0.000162		4.58667	4.25e-06
4.59333	0.00023575		4.59333	0.00016275		4.59333	0.00015925		4.59333	2.5e-06
4.6	0.00022575		4.6	0.00016275		4.6	0.0001685		4.6	3.75e-06
4.60667	0.00022825		4.60667	0.00016225		4.60667	0.0001655		4.60667	5.25e-06
4.61333	0.00022075		4.61333	0.00017175		4.61333	0.00016		4.61333	-3.75e-06
4.62	0.0002195		4.62	0.00017875		4.62	0.0001555		4.62	-7.5e-07
4.62667	0.000221		4.62667	0.000172		4.62667	0.00014825		4.62667	-1.5e-06
4.63333	0.0002255		4.63333	0.00017075		4.63333	0.00014525		4.63333	2.5e-07
4.64	0.00023025		4.64	0.000161		4.64	0.0001395		4.64	5e-07
4.64667	0.00023675		4.64667	0.00015075		4.64667	0.000139		4.64667	2.5e-07
4.65333	0.0002435		4.65333	0.000147		4.65333	0.00013225		4.65333	3.5e-06
4.66	0.000249		4.66	0.00014975		4.66	0.00013525		4.66	3e-06
4.66667	0.000249		4.66667	0.000147		4.66667	0.00013775		4.66667	7.75e-06
4.67333	0.00024525		4.67333	0.00015275		4.67333	0.000135		4.67333	1e-05
4.68	0.000247		4.68	0.0001555		4.68	0.00014475		4.68	1.8e-05
4.68667	0.00024375		4.68667	0.00015925		4.68667	0.00015275		4.68667	2.025e-05
4.69333	0.00025175		4.69333	0.00015625		4.69333	0.00015675		4.69333	1.625e-05
4.7	0.00025475		4.7	0.00016575		4.7	0.000162		4.7	1.25e-05
4.70667	0.00025175		4.70667	0.00016775		4.70667	0.0001625		4.70667	-2.5e-07
4.71333	0.00025725		4.71333	0.0001715		4.71333	0.000162		4.71333	-7e-06
4.72	0.00025825		4.72	0.0001685		4.72	0.00016125		4.72	-1.3e-05
4.72667	0.00025575		4.72667	0.0001615		4.72667	0.0001695		4.72667	-1.9e-05
4.73333	0.00025475		4.73333	0.00016425		4.73333	0.00016625		4.73333	-3.025e-05
4.74	0.0002575		4.74	0.00015775		4.74	0.00016025		4.74	-3.525e-05
4.74667	0.00024825		4.74667	0.00016075		4.74667	0.000159		4.74667	-3.375e-05
4.75333	0.000246		4.75333	0.00016475		4.75333	0.000159		4.75333	-3.575e-05
4.76	0.00025		4.76	0.000162		4.76	0.00015725		4.76	-2.75e-05
4.76667	0.00024475		4.76667	0.0001675		4.76667	0.00014275		4.76667	-2.225e-05
4.77333	0.0002395		4.77333	0.0001805		4.77333	0.000145		4.77333	-1.725e-05
4.78	0.000241		4.78	0.00018225		4.78	0.00014225		4.78	-1.2e-05
4.78667	0.00023925		4.78667	0.00018075		4.78667	0.000141		4.78667	-9.5e-06
4.79333	0.00023875		4.79333	0.00018725		4.79333	0.00014475		4.79333	-1.225e-05
4.8	0.000242		4.8	0.0001925		4.8	0.0001465		4.8	-2.15e-05
4.80667	0.00024475		4.80667	0.000187		4.80667	0.00015675		4.80667	-2.55e-05
4.81333	0.0002465		4.81333	0.00019575		4.81333	0.0001685		4.81333	-2.35e-05
4.82	0.00024575		4.82	0.000195		4.82	0.0001835		4.82	-1.925e-05
4.82667	0.00025725		4.82667	0.00019475		4.82667	0.000194		4.82667	-1.975e-05
4.83333	0.00026725		4.83333	0.00020775		4.83333	0.00020075		4.83333	-1.625e-05
4.84	0.00027325		4.84	0.0002185		4.84	0.000205		4.84	-1.75e-05
4.84667	0.00027875		4.84667	0.00022475		4.84667	0.000204		4.84667	-7.25e-06
4.85333	0.000284		4.85333	0.00023325		4.85333	0.000209		4.85333	6.75e-06
4.86	0.000294		4.86	0.00024325		4.86	0.00021275		4.86	2.375e-05
4.86667	0.00029875		4.86667	0.000246		4.86667	0.00020875		4.86667	2.75e-05
4.87333	0.00030225		4.87333	0.000254		4.87333	0.0002195		4.87333	1.725e-05
4.88	0.0003035		4.88	0.0002605		4.88	0.00021925		4.88	2.075e-05
4.88667	0.000306		4.88667	0.00025875		4.88667	0.0002255		4.88667	1.675e-05
4.89333	0.00031125		4.89333	0.00026025		4.89333	0.00023		4.89333	2.175e-05
4.9	0.00031575		4.9	0.00026125		4.9	0.00023625		4.9	2.675e-05
4.90667	0.0003215		4.90667	0.0002635		4.90667	0.00024225		4.90667	2.4e-05
4.91333	0.00032		4.91333	0.00026225		4.91333	0.00024075		4.91333	2.85e-05
4.92	0.0003245		4.92	0.0002665		4.92	0.00024775		4.92	3.15e-05
4.92667	0.0003335		4.92667	0.0002595		4.92667	0.000245		4.92667	4e-05
4.93333	0.0003385		4.93333	0.0002535		4.93333	0.000247		4.93333	4.35e-05
4.94	0.00033475		4.94	0.000252		4.94	0.0002445		4.94	4.525e-05
4.94667	0.0003415		4.94667	0.000254		4.94667	0.00024225		4.94667	4.55e-05
4.95333	0.00033375		4.95333	0.00024925		4.95333	0.000243		4.95333	4.325e-05
4.96	0.00033425		4.96	0.00024825		4.96	0.000243		4.96	3.825e-05
4.96667	0.00033725		4.96667	0.0002535		4.96667	0.00025125		4.96667	2.625e-05
4.97333	0.00034225		4.97333	0.0002525		4.97333	0.0002595		4.97333	2.1e-05
4.98	0.00034425		4.98	0.00025875		4.98	0.00026025		4.98	2.35e-05
4.98667	0.00035125		4.98667	0.000254		4.98667	0.00026		4.98667	2.15e-05
4.99333	0.00036075		4.99333	0.00026275		4.99333	0.00025875		4.99333	2.75e-05
5	0.000362		5	0.0002625		5	0.0002725		5	3.2e-05
5.00667	0.000377		5.00667	0.00026725		5.00667	0.00028275		5.00667	2.75e-05
5.01333	0.00038175		5.01333	0.000269		5.01333	0.00028225		5.01333	2.775e-05
5.02	0.00038525		5.02	0.00026975		5.02	0.000274		5.02	2.6e-05
5.02667	0.00038325		5.02667	0.00026475		5.02667	0.0002665		5.02667	2.2e-05
5.03333	0.0003835		5.03333	0.00025525		5.03333	0.000267		5.03333	1.675e-05
5.04	0.00038375		5.04	0.0002535		5.04	0.000274		5.04	1.65e-05
5.04667	0.00038325		5.04667	0.000241		5.04667	0.000275		5.04667	9.75e-06
5.05333	0.000374		5.05333	0.00023675		5.05333	0.000264		5.05333	7.25e-06
5.06	0.00035925		5.06	0.00024275		5.06	0.0002585		5.06	9.5e-06
5.06667	0.00035525		5.06667	0.0002395		5.06667	0.00025025		5.06667	1e-05
5.07333	0.00035675		5.07333	0.0002375		5.07333	0.00024225		5.07333	1.075e-05
5.08	0.00035775		5.08	0.00023925		5.08	0.0002375		5.08	1.85e-05
5.08667	0.0003495		5.08667	0.0002495		5.08667	0.00022675		5.08667	2.3e-05
5.09333	0.0003395		5.09333	0.000247		5.09333	0.00020875		5.09333	1.625e-05
5.1	0.0003405		5.1	0.00024175		5.1	0.00020125		5.1	4.75e-06
5.10667	0.00033875		5.10667	0.00024275		5.10667	0.00019675		5.10667	-2.75e-06
5.11333	0.0003365		5.11333	0.0002315		5.11333	0.00018775		5.11333	-9e-06
5.12	0.00032925		5.12	0.00022775		5.12	0.00018725		5.12	-1.125e-05
5.12667	0.00031975		5.12667	0.00022125		5.12667	0.0001945		5.12667	-2.175e-05
5.13333	0.0003105		5.13333	0.00022225		5.13333	0.00019275		5.13333	-3.2e-05
5.14	0.00030875		5.14	0.00021525		5.14	0.000189		5.14	-4.075e-05
5.14667	0.000309		5.14667	0.00021625		5.14667	0.00019		5.14667	-4.025e-05
5.15333	0.0002955		5.15333	0.00022575		5.15333	0.00018675		5.15333	-3.05e-05
5.16	0.000289		5.16	0.00022325		5.16	0.00018275		5.16	-2.9e-05
5.16667	0.00028825		5.16667	0.000219		5.16667	0.000184		5.16667	-3.325e-05
5.17333	0.000291		5.17333	0.0002125		5.17333	0.00018675		5.17333	-3.175e-05
5.18	0.00029025		5.18	0.00020575		5.18	0.00018025		5.18	-2.875e-05
5.18667	0.00029275		5.18667	0.0002005		5.18667	0.000176		5.18667	-3.5e-05
5.19333	0.00029275		5.19333	0.00019175		5.19333	0.000175		5.19333	-3.925e-05
5.2	0.00028525		5.2	0.00018425		5.2	0.0001785		5.2	-4.775e-05
5.20667	0.00028475		5.20667	0.0001745		5.20667	0.00017875		5.20667	-5.225e-05
5.21333	0.000289		5.21333	0.00016925		5.21333	0.0001765		5.21333	-5.95e-05
5.22	0.000293		5.22	0.000174		5.22	0.00016975		5.22	-5.85e-05
5.22667	0.0002945		5.22667	0.00017725		5.22667	0.0001605		5.22667	-6e-05
5.23333	0.0002945		5.23333	0.000182		5.23333	0.0001555		5.23333	-6.15e-05
5.24	0.00029225		5.24	0.00017875		5.24	0.000155		5.24	-5.8e-05
5.24667	0.0002855		5.24667	0.00018275		5.24667	0.00015325		5.24667	-5.875e-05
5.25333	0.0002895		5.25333	0.000186		5.25333	0.000151		5.25333	-4.325e-05
5.26	0.000294		5.26	0.00018525		5.26	0.0001545		5.26	-4.425e-05
5.26667	0.0003015		5.26667	0.00019075		5.26667	0.0001525		5.26667	-4.2e-05
5.27333	0.0003035		5.27333	0.00018125		5.27333	0.000158		5.27333	-4.675e-05
5.28	0.00029525		5.28	0.00017825		5.28	0.00016575		5.28	-4.825e-05
5.28667	0.00028675		5.28667	0.00018125		5.28667	0.00016325		5.28667	-5.175e-05
5.29333	0.00028825		5.29333	0.00018125		5.29333	0.00015825		5.29333	-5.05e-05
5.3	0.00029475		5.3	0.0001795		5.3	0.00016325		5.3	-4.425e-05
5.30667	0.00029125		5.30667	0.00017825		5.30667	0.000159		5.30667	-5.375e-05
5.31333	0.00028775		5.31333	0.00017525		5.31333	0.00015175		5.31333	-5.45e-05
5.32	0.000273		5.32	0.0001635		5.32	0.00015375		5.32	-5.2e-05
5.32667	0.0002625		5.32667	0.0001725		5.32667	0.000149		5.32667	-4.125e-05
5.33333	0.000266		5.33333	0.00017		5.33333	0.0001425		5.33333	-4.05e-05
5.34	0.0002695		5.34	0.00016175		5.34	0.000144		5.34	-3.3e-05
5.34667	0.00026475		5.34667	0.0001525		5.34667	0.00014275		5.34667	-2.575e-05
5.35333	0.000262		5.35333	0.0001455		5.35333	0.0001425		5.35333	-3.275e-05
5.36	0.00026775		5.36	0.0001445		5.36	0.00013925		5.36	-4.125e-05
5.36667	0.00027225		5.36667	0.0001535		5.36667	0.0001375		5.36667	-4.15e-05
5.37333	0.00027175		5.37333	0.00015575		5.37333	0.00013875		5.37333	-3.4e-05
5.38	0.00027525		5.38	0.00015		5.38	0.000138		5.38	-3.525e-05
5.38667	0.00027		5.38667	0.00015175		5.38667	0.0001395		5.38667	-4.375e-05
5.39333	0.0002655		5.39333	0.000145		5.39333	0.00013525		5.39333	-4.825e-05
5.4	0.000261		5.4	0.00014975		5.4	0.00013625		5.4	-5.675e-05
5.40667	0.00026125		5.40667	0.00015175		5.40667	0.0001375		5.40667	-6.15e-05
5.41333	0.00025475		5.41333	0.0001515		5.41333	0.000142		5.41333	-5.3e-05
5.42	0.000246		5.42	0.0001355		5.42	0.00014575		5.42	-4.65e-05
5.42667	0.00024575		5.42667	0.000131		5.42667	0.00015075		5.42667	-5.45e-05
5.43333	0.0002515		5.43333	0.00012825		5.43333	0.000155		5.43333	-6.15e-05
5.44	0.000254		5.44	0.00013425		5.44	0.000152		5.44	-5.55e-05
5.44667	0.00025475		5.44667	0.0001475		5.44667	0.00015675		5.44667	-5.475e-05
5.45333	0.00026225		5.45333	0.000154		5.45333	0.00015575		5.45333	-5.2e-05
5.46	0.0002605		5.46	0.0001615		5.46	0.00015175		5.46	-4.1e-05
5.46667	0.0002595		5.46667	0.0001645		5.46667	0.000149		5.46667	-3.975e-05
5.47333	0.0002625		5.47333	0.00017275		5.47333	0.00014875		5.47333	-4.6e-05
5.48	0.00026275		5.48	0.00017675		5.48	0.00014275		5.48	-4.225e-05
5.48667	0.00025225		5.48667	0.000178		5.48667	0.0001385		5.48667	-3.825e-05
5.49333	0.00025325		5.49333	0.0001785		5.49333	0.0001375		5.49333	-3.075e-05
5.5	0.00025675		5.5	0.00017525		5.5	0.00014		5.5	-2.775e-05
5.50667	0.00025375		5.50667	0.000175		5.50667	0.00014525		5.50667	-2.25e-05
5.51333	0.000252		5.51333	0.00016675		5.51333	0.00014675		5.51333	-2.25e-05
5.52	0.0002535		5.52	0.00015825		5.52	0.000148		5.52	-2.75e-05
5.52667	0.00025425		5.52667	0.00016025		5.52667	0.000143		5.52667	-3.15e-05
5.53333	0.000253		5.53333	0.00016575		5.53333	0.000143		5.53333	-3.7e-05
5.54	0.000256		5.54	0.000168		5.54	0.000144		5.54	-4.125e-05
5.54667	0.000246		5.54667	0.00016125		5.54667	0.00014175		5.54667	-4.875e-05
5.55333	0.0002385		5.55333	0.00015525		5.55333	0.000133		5.55333	-4.65e-05
5.56	0.000237		5.56	0.00014875		5.56	0.00012975		5.56	-5.625e-05
5.56667	0.00024075		5.56667	0.0001545		5.56667	0.00012775		5.56667	-6.15e-05
5.57333	0.000232		5.57333	0.0001585		5.57333	0.00012975		5.57333	-5.2e-05
5.58	0.0002275		5.58	0.0001625		5.58	0.000133		5.58	-4.925e-05
5.58667	0.00021725		5.58667	0.0001615		5.58667	0.00013275		5.58667	-5.175e-05
5.59333	0.0002055		5.59333	0.00016075		5.59333	0.0001345		5.59333	-5.2e-05
5.6	0.0001995		5.6	0.0001665		5.6	0.0001375		5.6	-6.35e-05
5.60667	0.000195		5.60667	0.000175		5.60667	0.0001435		5.60667	-7.075e-05
5.61333	0.0001915		5.61333	0.00017975		5.61333	0.00013825		5.61333	-7.425e-05
5.62	0.00017925		5.62	0.00018275		5.62	0.000141		5.62	-7.7e-05
5.62667	0.00018675		5.62667	0.00019375		5.62667	0.0001425		5.62667	-8.35e-05
5.63333	0.000189		5.63333	0.000193		5.63333	0.00013775		5.63333	-7.85e-05
5.64	0.0001955		5.64	0.00018775		5.64	0.00013625		5.64	-7.625e-05
5.64667	0.00020025		5.64667	0.0001825		5.64667	0.0001385		5.64667	-7.3e-05
5.65333	0.0002095		5.65333	0.00017475		5.65333	0.0001375		5.65333	-6.95e-05
5.66	0.00021125		5.66	0.0001715		5.66	0.0001375		5.66	-7.225e-05
5.66667	0.000208		5.66667	0.000173		5.66667	0.0001435		5.66667	-7.125e-05
5.67333	0.00020525		5.67333	0.00016325		5.67333	0.000146		5.67333	-6.975e-05
5.68	0.0001995		5.68	0.0001485		5.68	0.0001475		5.68	-7.05e-05
5.68667	0.000195		5.68667	0.0001425		5.68667	0.0001505		5.68667	-8e-05
5.69333	0.000201		5.69333	0.00013375		5.69333	0.00014825		5.69333	-7.725e-05
5.7	0.00021525		5.7	0.000133		5.7	0.00013225		5.7	-8.125e-05
5.70667	0.00021425		5.70667	0.00013075		5.70667	0.000131		5.70667	-7.325e-05
5.71333	0.00021525		5.71333	0.00012525		5.71333	0.00012725		5.71333	-6.05e-05
5.72	0.00021975		5.72	0.000123		5.72	0.00013		5.72	-5.175e-05
5.72667	0.0002355		5.72667	0.00012475		5.72667	0.000127		5.72667	-4.825e-05
5.73333	0.0002385		5.73333	0.00012675		5.73333	0.0001145		5.73333	-4.85e-05
5.74	0.00023575		5.74	0.00012475		5.74	0.000114		5.74	-4.075e-05
5.74667	0.000234		5.74667	0.0001265		5.74667	0.00011625		5.74667	-4.15e-05
5.75333	0.00022225		5.75333	0.00014		5.75333	0.0001265		5.75333	-4.35e-05
5.76	0.00022225		5.76	0.0001555		5.76	0.00012025		5.76	-4.85e-05
5.76667	0.0002205		5.76667	0.00016225		5.76667	0.00011475		5.76667	-6.1e-05
5.77333	0.00021625		5.77333	0.00015925		5.77333	0.0001065		5.77333	-6.775e-05
5.78	0.00020725		5.78	0.000161		5.78	0.0001055		5.78	-6.4e-05
5.78667	0.0002015		5.78667	0.000169		5.78667	0.0001165		5.78667	-6.575e-05
5.79333	0.0002015		5.79333	0.000175		5.79333	0.0001135		5.79333	-7.075e-05
5.8	0.00019425		5.8	0.000181		5.8	0.00011225		5.8	-7.225e-05
5.80667	0.00019125		5.80667	0.00016375		5.80667	0.00011425		5.80667	-7.2e-05
5.81333	0.000195		5.81333	0.00014975		5.81333	0.00011475		5.81333	-7.025e-05
5.82	0.00019525		5.82	0.00014825		5.82	0.00011575		5.82	-6.625e-05
5.82667	0.000192		5.82667	0.00015525		5.82667	0.0001155		5.82667	-5.975e-05
5.83333	0.000186		5.83333	0.000151		5.83333	0.0001165		5.83333	-6.275e-05
5.84	0.00019575		5.84	0.000141		5.84	0.0001115		5.84	-5.975e-05
5.84667	0.00020075		5.84667	0.00013875		5.84667	0.000119		5.84667	-5.15e-05
5.85333	0.00020725		5.85333	0.00014025		5.85333	0.0001155		5.85333	-5.125e-05
5.86	0.0002145		5.86	0.0001395		5.86	0.000103		5.86	-5e-05
5.86667	0.0002105		5.86667	0.00013775		5.86667	0.00010725		5.86667	-4.9e-05
5.87333	0.000212		5.87333	0.00012825		5.87333	0.00010925		5.87333	-5.5e-05
5.88	0.00021675		5.88	0.00012125		5.88	0.00011275		5.88	-6.575e-05
5.88667	0.00022		5.88667	0.0001315		5.88667	0.00011875		5.88667	-6.875e-05
5.89333	0.000202		5.89333	0.00014		5.89333	0.0001165		5.89333	-7.45e-05
5.9	0.00019575		5.9	0.00013925		5.9	0.00011225		5.9	-8.7e-05
5.90667	0.0001905		5.90667	0.00014075		5.90667	0.00011775		5.90667	-8.725e-05
5.91333	0.00017825		5.91333	0.00015		5.91333	0.00012925		5.91333	-8.925e-05
5.92	0.0001755		5.92	0.00015575		5.92	0.0001415		5.92	-9.325e-05
5.92667	0.00017825		5.92667	0.00016175		5.92667	0.00015075		5.92667	-9.275e-05
5.93333	0.00018225		5.93333	0.00015625		5.93333	0.00014925		5.93333	-8.35e-05
5.94	0.000179		5.94	0.00014825		5.94	0.00013975		5.94	-7.9e-05
5.94667	0.00019375		5.94667	0.000152		5.94667	0.00013675		5.94667	-8.025e-05
5.95333	0.00019475		5.95333	0.0001565		5.95333	0.00013825		5.95333	-7.975e-05
5.96	0.00019025		5.96	0.00015575		5.96	0.000139		5.96	-8.025e-05
5.96667	0.00020275		5.96667	0.00016025		5.96667	0.00013075		5.96667	-8.225e-05
5.97333	0.0002045		5.97333	0.00016175		5.97333	0.000122		5.97333	-7.775e-05
5.98	0.0002085		5.98	0.00015825		5.98	0.00011975		5.98	-7.5e-05
5.98667	0.00020975		5.98667	0.00016275		5.98667	0.000127		5.98667	-8.525e-05
5.99333	0.00021525		5.99333	0.00016575		5.99333	0.00013375		5.99333	-0.0001015
6	0.000206		6	0.000158		6	0.0001435		6	-0.000104
6.00667	0.0002005		6.00667	0.00014775		6.00667	0.00014675		6.00667	-0.0001
6.01333	0.00021325		6.01333	0.000144		6.01333	0.00014625		6.01333	-0.00010725
6.02	0.00020325		6.02	0.0001395		6.02	0.00016025		6.02	-0.0001065
6.02667	0.000205		6.02667	0.000135		6.02667	0.00016675		6.02667	-0.00011275
6.03333	0.0001965		6.03333	0.00014075		6.03333	0.0001695		6.03333	-0.0001115
6.04	0.0001955		6.04	0.00014625		6.04	0.000169		6.04	-0.00010425
6.04667	0.0001975		6.04667	0.00014875		6.04667	0.00016575		6.04667	-9.05e-05
6.05333	0.000209		6.05333	0.00015275		6.05333	0.000161		6.05333	-8.275e-05
6.06	0.0002205		6.06	0.00016		6.06	0.00015475		6.06	-8.3e-05
6.06667	0.0002135		6.06667	0.0001605		6.06667	0.000156		6.06667	-7.65e-05
6.07333	0.00022875		6.07333	0.00016125		6.07333	0.00014925		6.07333	-6.725e-05
6.08	0.000245		6.08	0.00016375		6.08	0.00014575		6.08	-6.05e-05
6.08667	0.000262		6.08667	0.0001635		6.08667	0.00014675		6.08667	-5.625e-05
6.09333	0.0002635		6.09333	0.0001595		6.09333	0.00014275		6.09333	-4.925e-05
6.1	0.00027225		6.1	0.0001645		6.1	0.00013575		6.1	-4.85e-05
6.10667	0.000282		6.10667	0.000168		6.10667	0.0001375		6.10667	-4.425e-05
6.11333	0.00029625		6.11333	0.0001695		6.11333	0.00013875		6.11333	-3.2e-05
6.12	0.00031175		6.12	0.000166		6.12	0.000136		6.12	-1.325e-05
6.12667	0.00032525		6.12667	0.00016725		6.12667	0.0001385		6.12667	-3.5e-06
6.13333	0.00033025		6.13333	0.000165		6.13333	0.00013875		6.13333	1.775e-05
6.14	0.000338		6.14	0.000164		6.14	0.000136		6.14	4.4e-05
6.14667	0.0003665		6.14667	0.00016975		6.14667	0.0001355		6.14667	6.275e-05
6.15333	0.00038925		6.15333	0.00016875		6.15333	0.00014425		6.15333	8.425e-05
6.16	0.00042075		6.16	0.000161		6.16	0.000148		6.16	0.000103
6.16667	0.0004475		6.16667	0.00015825		6.16667	0.00015475		6.16667	0.00012125
6.17333	0.00048075		6.17333	0.00016225		6.17333	0.0001625		6.17333	0.00013775
6.18	0.00051075		6.18	0.000163		6.18	0.00015775		6.18	0.00016575
6.18667	0.00055175		6.18667	0.000164		6.18667	0.00015225		6.18667	0.00019375
6.19333	0.00059075		6.19333	0.0001695		6.19333	0.0001525		6.19333	0.00020775
6.2	0.00062625		6.2	0.00016775		6.2	0.00015675		6.2	0.00022675
6.20667	0.0006665		6.20667	0.00016275		6.20667	0.00015875		6.20667	0.00025375
6.21333	0.00069025		6.21333	0.000163		6.21333	0.00015175		6.21333	0.0002915
6.22	0.0007125		6.22	0.00016325		6.22	0.0001545		6.22	0.000325
6.22667	0.000746		6.22667	0.0001715		6.22667	0.000156		6.22667	0.0003495
6.23333	0.00077725		6.23333	0.00017125		6.23333	0.00016425		6.23333	0.00037625
6.24	0.000798		6.24	0.00017225		6.24	0.000171		6.24	0.00040575
6.24667	0.00082175		6.24667	0.000166		6.24667	0.00016975		6.24667	0.000435
6.25333	0.0008365		6.25333	0.00015925		6.25333	0.0001665		6.25333	0.00046625
6.26	0.00085425		6.26	0.000156		6.26	0.00015825		6.26	0.000486
6.26667	0.000878		6.26667	0.0001595		6.26667	0.00016475		6.26667	0.00050575
6.27333	0.00091075		6.27333	0.00015975		6.27333	0.0001585		6.27333	0.0005185
6.28	0.000926		6.28	0.00015325		6.28	0.00015125		6.28	0.00053925
6.28667	0.00093625		6.28667	0.0001495		6.28667	0.00014525		6.28667	0.000551
6.29333	0.000948		6.29333	0.00015025		6.29333	0.000139		6.29333	0.000561
6.3	0.00096025		6.3	0.00015575		6.3	0.00014475		6.3	0.000571
6.30667	0.00097275		6.30667	0.00015575		6.30667	0.00014575		6.30667	0.00057975
6.31333	0.00097775		6.31333	0.000158		6.31333	0.00015		6.31333	0.00059175
6.32	0.0009745		6.32	0.00015625		6.32	0.00015175		6.32	0.0005955
6.32667	0.000964		6.32667	0.00015825		6.32667	0.00015175		6.32667	0.00060675
6.33333	0.000958		6.33333	0.00016575		6.33333	0.00015625		6.33333	0.0006155
6.34	0.0009605		6.34	0.00017475		6.34	0.0001585		6.34	0.0006165
6.34667	0.00096025		6.34667	0.00017575		6.34667	0.00015825		6.34667	0.000602
6.35333	0.000951		6.35333	0.000175		6.35333	0.0001495		6.35333	0.000604
6.36	0.00093875		6.36	0.00018525		6.36	0.00014775		6.36	0.00059275
6.36667	0.00091525		6.36667	0.0001925		6.36667	0.00014625		6.36667	0.00057925
6.37333	0.00090475		6.37333	0.00019025		6.37333	0.0001385		6.37333	0.00056075
6.38	0.0008885		6.38	0.000188		6.38	0.000134		6.38	0.0005385
6.38667	0.000867		6.38667	0.0001795		6.38667	0.000128		6.38667	0.000511
6.39333	0.0008265		6.39333	0.00017275		6.39333	0.00012625		6.39333	0.00049475
6.4	0.00079675		6.4	0.0001745		6.4	0.00013225		6.4	0.00047675
6.40667	0.000773		6.40667	0.000175		6.40667	0.00014175		6.40667	0.00044625
6.41333	0.000744		6.41333	0.00017075		6.41333	0.00014125		6.41333	0.00042625
6.42	0.00071875		6.42	0.00016125		6.42	0.0001375		6.42	0.00041025
6.42667	0.00068675		6.42667	0.000161		6.42667	0.00014025		6.42667	0.000401
6.43333	0.0006705		6.43333	0.0001595		6.43333	0.000148		6.43333	0.00038175
6.44	0.00064975		6.44	0.000165		6.44	0.00014675		6.44	0.0003655
6.44667	0.0006345		6.44667	0.0001725		6.44667	0.000151		6.44667	0.0003525
6.45333	0.000613		6.45333	0.00017875		6.45333	0.0001515		6.45333	0.00033725
6.46	0.00059725		6.46	0.00017575		6.46	0.00014825		6.46	0.0003255
6.46667	0.00058725		6.46667	0.00017325		6.46667	0.00014725		6.46667	0.00030875
6.47333	0.0005795		6.47333	0.00017375		6.47333	0.00015425		6.47333	0.000293
6.48	0.0005705		6.48	0.000181		6.48	0.00016025		6.48	0.0002745
6.48667	0.00054975		6.48667	0.00018825		6.48667	0.00016175		6.48667	0.00025825
6.49333	0.000533		6.49333	0.00018825		6.49333	0.00016975		6.49333	0.000244
6.5	0.00052175		6.5	0.0001855		6.5	0.00017375		6.5	0.0002145
6.50667	0.00051575		6.50667	0.000183		6.50667	0.00017025		6.50667	0.00019425
6.51333	0.00050925		6.51333	0.00019		6.51333	0.0001725		6.51333	0.00017825
6.52	0.000498		6.52	0.0001965		6.52	0.0001775		6.52	0.00016
6.52667	0.00048225		6.52667	0.000206		6.52667	0.00017925		6.52667	0.000149
6.53333	0.00048275		6.53333	0.00021725		6.53333	0.000177		6.53333	0.000128
6.54	0.00047725		6.54	0.00021575		6.54	0.0001765		6.54	0.000113
6.54667	0.0004765		6.54667	0.00021825		6.54667	0.00017175		6.54667	9.975e-05
6.55333	0.00046925		6.55333	0.0002155		6.55333	0.00016475		6.55333	9.35e-05
6.56	0.000449		6.56	0.0002215		6.56	0.00016775		6.56	8.95e-05
6.56667	0.00042725		6.56667	0.0002275		6.56667	0.0001665		6.56667	7.85e-05
6.57333	0.00041325		6.57333	0.000226		6.57333	0.00017125		6.57333	7.25e-05
6.58	0.000408		6.58	0.00021875		6.58	0.00017025		6.58	5.85e-05
6.58667	0.0003875		6.58667	0.00020875		6.58667	0.00017075		6.58667	4.55e-05
6.59333	0.0003645		6.59333	0.00020675		6.59333	0.000166		6.59333	3.525e-05
6.6	0.000347		6.6	0.000204		6.6	0.000166		6.6	2.55e-05
6.60667	0.00033675		6.60667	0.00020175		6.60667	0.00017025		6.60667	1.825e-05
6.61333	0.00032925		6.61333	0.00019525		6.61333	0.00017025		6.61333	1.525e-05
6.62	0.000322		6.62	0.00019		6.62	0.00017		6.62	6.75e-06
6.62667	0.0003155		6.62667	0.000198		6.62667	0.00016925		6.62667	-4.5e-06
6.63333	0.00030675		6.63333	0.0002035		6.63333	0.00016725		6.63333	-1.3e-05
6.64	0.0002925		6.64	0.00019975		6.64	0.0001685		6.64	-2.75e-06
6.64667	0.000292		6.64667	0.00020525		6.64667	0.0001695		6.64667	1.25e-06
6.65333	0.00028675		6.65333	0.00020475		6.65333	0.00016975		6.65333	-7e-06
6.66	0.000276		6.66	0.00020875		6.66	0.00017225		6.66	-1.525e-05
6.66667	0.0002735		6.66667	0.00020375		6.66667	0.00017		6.66667	-2.425e-05
6.67333	0.000264		6.67333	0.00020025		6.67333	0.000159		6.67333	-2.225e-05
6.68	0.0002605		6.68	0.0001925		6.68	0.000148		6.68	-1.45e-05
6.68667	0.00025		6.68667	0.00019125		6.68667	0.00015025		6.68667	-2e-05
6.69333	0.000243		6.69333	0.000196		6.69333	0.000152		6.69333	-3.875e-05
6.7	0.00023275		6.7	0.00019025		6.7	0.00015175		6.7	-4e-05
6.70667	0.0002315		6.70667	0.0001885		6.70667	0.00014825		6.70667	-3.975e-05
6.71333	0.00023225		6.71333	0.00018		6.71333	0.00013825		6.71333	-3.8e-05
6.72	0.0002275		6.72	0.000179		6.72	0.00013425		6.72	-4.575e-05
6.72667	0.000222		6.72667	0.0001715		6.72667	0.0001365		6.72667	-4.625e-05
6.73333	0.00020825		6.73333	0.00017175		6.73333	0.00014		6.73333	-5.2e-05
6.74	0.0002055		6.74	0.000169		6.74	0.00013375		6.74	-4.975e-05
6.74667	0.00020675		6.74667	0.0001575		6.74667	0.0001325		6.74667	-4.65e-05
6.75333	0.00021075		6.75333	0.00016025		6.75333	0.00013225		6.75333	-5.65e-05
6.76	0.000204		6.76	0.0001605		6.76	0.000135		6.76	-6.65e-05
6.76667	0.000194		6.76667	0.000166		6.76667	0.000136		6.76667	-7.15e-05
6.77333	0.00019		6.77333	0.000165		6.77333	0.000144		6.77333	-7.025e-05
6.78	0.00019325		6.78	0.00016		6.78	0.0001525		6.78	-8.025e-05
6.78667	0.00019675		6.78667	0.00015525		6.78667	0.00015475		6.78667	-8.9e-05
6.79333	0.00019825		6.79333	0.000155		6.79333	0.00015225		6.79333	-9.05e-05
6.8	0.000199		6.8	0.0001555		6.8	0.00014525		6.8	-9.575e-05
6.80667	0.00018975		6.80667	0.0001445		6.80667	0.00014075		6.80667	-9.45e-05
6.81333	0.00019175		6.81333	0.00014725		6.81333	0.00013825		6.81333	-8.975e-05
6.82	0.0001995		6.82	0.00015325		6.82	0.000141		6.82	-9.375e-05
6.82667	0.0002005		6.82667	0.00015625		6.82667	0.00012675		6.82667	-8.975e-05
6.83333	0.000201		6.83333	0.00017075		6.83333	0.0001235		6.83333	-9e-05
6.84	0.0001985		6.84	0.000178		6.84	0.0001255		6.84	-8.775e-05
6.84667	0.00019575		6.84667	0.0001795		6.84667	0.00013025		6.84667	-8.625e-05
6.85333	0.000192		6.85333	0.000182		6.85333	0.00012275		6.85333	-9.075e-05
6.86	0.000193		6.86	0.000188		6.86	0.0001275		6.86	-9.6e-05
6.86667	0.000187		6.86667	0.000189		6.86667	0.0001295		6.86667	-9.9e-05
6.87333	0.00018375		6.87333	0.0001895		6.87333	0.00012925		6.87333	-9.4e-05
6.88	0.00018275		6.88	0.00018225		6.88	0.0001395		6.88	-9.525e-05
6.88667	0.00017875		6.88667	0.00017925		6.88667	0.0001335		6.88667	-0.00010525
6.89333	0.000183		6.89333	0.00017		6.89333	0.0001345		6.89333	-0.00010725
6.9	0.00017725		6.9	0.00016875		6.9	0.000139		6.9	-0.00011575
6.90667	0.00017625		6.90667	0.0001745		6.90667	0.000147		6.90667	-0.000111
6.91333	0.00018125		6.91333	0.000183		6.91333	0.00014675		6.91333	-0.000105
6.92	0.00018925		6.92	0.00017975		6.92	0.000145		6.92	-0.00010425
6.92667	0.0001895		6.92667	0.00017825		6.92667	0.00013475		6.92667	-0.00011225
6.93333	0.00018675		6.93333	0.00019875		6.93333	0.0001305		6.93333	-0.0001185
6.94	0.000191		6.94	0.000201		6.94	0.000126		6.94	-0.00010875
6.94667	0.000189		6.94667	0.0002045		6.94667	0.000112		6.94667	-0.00010725
6.95333	0.0002025		6.95333	0.0002075		6.95333	0.00010525		6.95333	-0.0001025
6.96	0.00020525		6.96	0.0002085		6.96	0.0001085		6.96	-0.000106
6.96667	0.00020325		6.96667	0.00020575		6.96667	0.00010725		6.96667	-0.00011
6.97333	0.000198		6.97333	0.0002065		6.97333	0.000102		6.97333	-0.000116
6.98	0.000195		6.98	0.0002035		6.98	0.00011275		6.98	-0.000112
6.98667	0.000194		6.98667	0.000193		6.98667	0.0001165		6.98667	-0.00012125
6.99333	0.00019375		6.99333	0.0001915		6.99333	0.00012275		6.99333	-0.000129
7	0.000199		7	0.000198		7	0.0001295		7	-0.00013425
7.00667	0.00019175		7.00667	0.00019725		7.00667	0.000127		7.00667	-0.00014425
7.01333	0.00019175		7.01333	0.0002005		7.01333	0.00011725		7.01333	-0.00014425
7.02	0.0002015		7.02	0.00019175		7.02	0.00011225		7.02	-0.00014125
7.02667	0.0002035		7.02667	0.0001945		7.02667	0.000123		7.02667	-0.00014175
7.03333	0.000206		7.03333	0.00019225		7.03333	0.00012575		7.03333	-0.00014575
7.04	0.00020975		7.04	0.00019375		7.04	0.00011725		7.04	-0.00014025
7.04667	0.00020225		7.04667	0.000198		7.04667	0.000119		7.04667	-0.00013375
7.05333	0.00019975		7.05333	0.00020175		7.05333	0.0001215		7.05333	-0.000138
7.06	0.000197		7.06	0.0002005		7.06	0.000122		7.06	-0.0001335
7.06667	0.00019475		7.06667	0.000196		7.06667	0.00013325		7.06667	-0.0001265
7.07333	0.00019425		7.07333	0.0002035		7.07333	0.00014725		7.07333	-0.000136
7.08	0.00019		7.08	0.00020225		7.08	0.000142		7.08	-0.00013375
7.08667	0.000186		7.08667	0.0002065		7.08667	0.0001365		7.08667	-0.0001275
7.09333	0.0001805		7.09333	0.00020025		7.09333	0.0001465		7.09333	-0.0001185
7.1	0.00019125		7.1	0.00019675		7.1	0.000153		7.1	-0.0001165
7.10667	0.000185		7.10667	0.00018225		7.10667	0.00015325		7.10667	-0.00010525
7.11333	0.000181		7.11333	0.00018175		7.11333	0.0001545		7.11333	-0.0001035
7.12	0.0001785		7.12	0.000185		7.12	0.0001485		7.12	-0.000109
7.12667	0.00016975		7.12667	0.000194		7.12667	0.00014275		7.12667	-0.0001035
7.13333	0.00017425		7.13333	0.00019825		7.13333	0.0001495		7.13333	-9.675e-05
7.14	0.000181		7.14	0.0002055		7.14	0.00015325		7.14	-9.475e-05
7.14667	0.00018375		7.14667	0.00021625		7.14667	0.000159		7.14667	-9.7e-05
7.15333	0.00017575		7.15333	0.00021325		7.15333	0.00015375		7.15333	-9.85e-05
7.16	0.0001815		7.16	0.000221		7.16	0.00015725		7.16	-9.9e-05
7.16667	0.000188		7.16667	0.00022825		7.16667	0.000158		7.16667	-0.00010125
7.17333	0.000193		7.17333	0.000231		7.17333	0.0001585		7.17333	-9.4e-05
7.18	0.00019475		7.18	0.0002215		7.18	0.00014725		7.18	-9.8e-05
7.18667	0.00018975		7.18667	0.000217		7.18667	0.0001395		7.18667	-9.925e-05
7.19333	0.00018225		7.19333	0.0002055		7.19333	0.000131		7.19333	-0.00010275
7.2	0.00018175		7.2	0.0002		7.2	0.00012025		7.2	-0.0001025
7.20667	0.00018175		7.20667	0.000208		7.20667	0.00011675		7.20667	-9.8e-05
7.21333	0.0001765		7.21333	0.0002085		7.21333	0.00011225		7.21333	-0.00010575
7.22	0.00017775		7.22	0.00021375		7.22	0.000113		7.22	-9.95e-05
7.22667	0.0001725		7.22667	0.000211		7.22667	0.00011675		7.22667	-0.00010475
7.23333	0.00016825		7.23333	0.0002095		7.23333	0.00012175		7.23333	-9.825e-05
7.24	0.00016775		7.24	0.00021075		7.24	0.00012725		7.24	-0.00010175
7.24667	0.000177		7.24667	0.000214		7.24667	0.00013425		7.24667	-9.975e-05
7.25333	0.00018275		7.25333	0.00021425		7.25333	0.00013625		7.25333	-9.95e-05
7.26	0.000185		7.26	0.00020325		7.26	0.0001435		7.26	-0.000105
7.26667	0.00017975		7.26667	0.0002015		7.26667	0.000152		7.26667	-9.8e-05
7.27333	0.000178		7.27333	0.00018475		7.27333	0.000156		7.27333	-9.675e-05
7.28	0.00018125		7.28	0.00018025		7.28	0.000161		7.28	-9.7e-05
7.28667	0.00018775		7.28667	0.0001885		7.28667	0.00016675		7.28667	-9.975e-05
7.29333	0.000187		7.29333	0.00018675		7.29333	0.000166		7.29333	-9.95e-05
7.3	0.000183		7.3	0.00019625		7.3	0.000166		7.3	-9.7e-05
7.30667	0.00018175		7.30667	0.00020525		7.30667	0.00016725		7.30667	-9.95e-05
7.31333	0.00019175		7.31333	0.00021125		7.31333	0.00016275		7.31333	-0.000102
7.32	0.000198		7.32	0.000215		7.32	0.0001525		7.32	-0.0001065
7.32667	0.000193		7.32667	0.00022575		7.32667	0.00014775		7.32667	-0.0001155
7.33333	0.0001935		7.33333	0.000224		7.33333	0.00014275		7.33333	-0.00011525
7.34	0.0001915		7.34	0.000225		7.34	0.000141		7.34	-0.0001085
7.34667	0.00019325		7.34667	0.0002295		7.34667	0.00013625		7.34667	-0.000107
7.35333	0.000191		7.35333	0.00022225		7.35333	0.00013625		7.35333	-0.000117
7.36	0.00018975		7.36	0.000211		7.36	0.00013525		7.36	-0.000122
7.36667	0.000185		7.36667	0.00021625		7.36667	0.00013875		7.36667	-0.000108
7.37333	0.000197		7.37333	0.000211		7.37333	0.000143		7.37333	-0.00010275
7.38	0.000212		7.38	0.000205		7.38	0.0001505		7.38	-9.6e-05
7.38667	0.0002245		7.38667	0.000219		7.38667	0.00015425		7.38667	-9.125e-05
7.39333	0.0002325		7.39333	0.0002185		7.39333	0.000163		7.39333	-9.175e-05
7.4	0.000241		7.4	0.0002145		7.4	0.00016075		7.4	-9.025e-05
7.40667	0.00025025		7.40667	0.0002215		7.40667	0.0001575		7.40667	-7.6e-05
7.41333	0.00026025		7.41333	0.0002285		7.41333	0.00014975		7.41333	-7.275e-05
7.42	0.00026175		7.42	0.00023525		7.42	0.0001435		7.42	-8.35e-05
7.42667	0.00025725		7.42667	0.00024625		7.42667	0.0001475		7.42667	-8.375e-05
7.43333	0.000258		7.43333	0.00025775		7.43333	0.0001475		7.43333	-8.225e-05
7.44	0.0002535		7.44	0.00025275		7.44	0.000142		7.44	-9.2e-05
7.44667	0.0002535		7.44667	0.000246		7.44667	0.0001365		7.44667	-8.6e-05
7.45333	0.00026		7.45333	0.00025875		7.45333	0.00014225		7.45333	-8.825e-05
[truncated: 382 more rows]

[truncated: 8 more sheets: Figure S8b, Figure S8c, Figure S9a, Figure S9b, Figure S11a, Figure S11b, Figure S14, Figure S15]
